# Supplementary material for: Landscape of mobile genetic elements and their antibiotic resistance cargo in prokaryotic genomes
Source: Nucleic Acids Res. 2022 Mar 22;50(6):3155–68. doi: 10.1093/nar/gkac163 (PMC8989519; doi:10.1093/nar/gkac163)
Supplement: gkac163_Supplemental_Files [file gkac163_supplemental_files.zip]

Archive with 5 entries (5 files):
- proMGE_revision_supplementary_data.pdf
- proMGE_Supplementary_table_text.docx
- Supplementary_Table_S1.xlsx
- Supplementary_Table_S2.xlsx
- Supplementary_Table_S3.xls
