# Supplementary material for: Landscape of mobile genetic elements and their antibiotic resistance cargo in prokaryotic genomes
Source: Nucleic Acids Res. 2022 Mar 22;50(6):3155–68. doi: 10.1093/nar/gkac163 (PMC8989519; doi:10.1093/nar/gkac163)
Supplement: gkac163_Supplemental_Files [file gkac163_supplemental_files.zip › Supplementary_Table_S1.xlsx]

## Sheet: Sheet1
recombinase/endonuclease anchor family	HMM source	sub-family	IS_Tn	Phage	CE	Integron	Cellular
HUH	This study	huh_y1	1
	This study	huh_y2	1
	Pfam - PF03432	Relaxase			1
	Pfam - PF01446	Rep_1			1
	Pfam - PF01719	Rep_2			1
	Pfam - PF00799	Gemini_AL1		1
	Pfam - PF01076	Mob_Pre			1
	Pfam - PF03389	MobA_MobL			1
	Pfam - PF08724	Rep_N		1
	Pfam - PF08751	TrwC			1
	Pfam - PF05840	Phage_GPA		1
	Pfam - PF02407	Viral_Rep		1
Ser	This study	serine_tn (cluster1)	1
	This study	serine_ce (cluster2)	1		1
	This study	serine_lsr (cluster3)		1	1
Tyr	Smyshlyaev et al., 2019	Arch1					1
	Smyshlyaev et al., 2019	Arch2		1
	Smyshlyaev et al., 2019	Int_BPP-1		1
	Smyshlyaev et al., 2019	Int_Tn916		1	1
	Smyshlyaev et al., 2019	Int_Brujita		1	1
	Smyshlyaev et al., 2019	TnpR	1
	Smyshlyaev et al., 2019	Int_CTnDOT			1
	Smyshlyaev et al., 2019	Candidate					1
	Smyshlyaev et al., 2019	Cyan					1
	Smyshlyaev et al., 2019	Int_Des		1	1
	Smyshlyaev et al., 2019	IntKX			1
	Smyshlyaev et al., 2019	Integron				1
	Smyshlyaev et al., 2019	Myc		1
	Smyshlyaev et al., 2019	Int_P2		1	1
	Smyshlyaev et al., 2019	RitA	1
	Smyshlyaev et al., 2019	RitB	1
	Smyshlyaev et al., 2019	RitC	1
	Smyshlyaev et al., 2019	Int_SXT		1	1
	Smyshlyaev et al., 2019	TnpA	1
	Smyshlyaev et al., 2019	Xer					1
	Pfam - PF00589	phage_integrase		1
DDE	Pfam - PF02371	Transposase_20 (HHH)	1
	Pfam - PF01610	DDE_Tnp_ISL3	1
	Pfam - PF00872	Transposase_mut	1
	Pfam - PF01385	OrfB_IS605	1
	Pfam - PF13610	DDE_Tnp_IS240	1
	Pfam - PF13586	DDE_Tnp_1_2	1
	Pfam - PF08722	Tn7_Tnp_TnsA_N (PDDEXK)	1
	Pfam - PF01526	DDE_Tnp_Tn3	1
	Pfam - PF13612	DDE_Tnp_1_3	1
	Pfam - PF04754	Transposase_31(PDDEXK)	1
	Pfam - PF03050	DDE_Tnp_IS66	1
	Pfam - PF12762	DDE_Tnp_IS1595	1
	Pfam - PF12784	PDDEXK_2 (PDDEXK)	1
	Pfam - PF02992	Transposase_21	1
	Pfam - PF13358	DDE_3	1
	Pfam - PF01609	DDE_Tnp_1	1
	Pfam - PF13359	DDE_Tnp_4	1
	Pfam - PF02914	DDE_2		1
	Pfam - PF13701	DDE_Tnp_1_4	1
	Pfam - PF13546	DDE_5	1
	Pfam - PF04693	DDE_Tnp_2	1
	Pfam - PF01548	DEDD_Tnp_IS110 (DEDD)	1
	Pfam - PF03400	DDE_Tnp_IS1	1
	Pfam - PF07592	DDE_Tnp_ISAZ013	1
	Pfam - PF13737	DDE_Tnp_1_5	1
	Pfam - PF13751	DDE_Tnp_1_6	1
	Pfam - PF03184	DDE_1	1
	Pfam - PF13843	DDE_Tnp_1_7	1
	Pfam - PF00665	rve	1	1
	Pfam - PF13333	rve_2	1	1
	Pfam - PF13683	rve_3	1	1
Cas	This study	cas1	1
IS_Tn	IS elements or Transposons
CE	Conjugative element. Includes Integrative Conjugative Element and Plasmids
