# Supplementary material for: Landscape of mobile genetic elements and their antibiotic resistance cargo in prokaryotic genomes
Source: Nucleic Acids Res. 2022 Mar 22;50(6):3155–68. doi: 10.1093/nar/gkac163 (PMC8989519; doi:10.1093/nar/gkac163)
Supplement: gkac163_Supplemental_Files [file gkac163_supplemental_files.zip › Supplementary_Table_S2.xlsx]

## Sheet: Sheet1
genome	assembly_status	Marker_lineage	Completeness	Contamination	genome_quality	species_with_atleast_2genomes
100053.SAMN02947772	Complete	k__Bacteria_(UID2495)	95.88	0	high	yes
1000561.SAMN02471202	Complete	o__Pseudomonadales_(UID4488)	99.66	0.11	high	yes
1000562.SAMN03114893	Complete	o__Lactobacillales_(UID543)	98.48	4.28	high	yes
1000565.SAMN02471991	Complete	f__Rhodocyclaceae_(UID3972)	99.59	0	high	yes
1000568.SAMN00255229	Complete	o__Selenomonadales_(UID1024)	100	0	high	yes
1000569.SAMN00255226	Complete	o__Selenomonadales_(UID1024)	100	0	high	yes
1000570.SAMD00036758	Complete	g__Streptococcus_(UID559)	99.82	0	high	yes
1000570.SAMN00621698	Complete	g__Streptococcus_(UID559)	99.56	0	high	yes
1000570.SAMN02441718	Complete	g__Streptococcus_(UID559)	100	0	high	yes
1000570.SAMN06624126	Complete	g__Streptococcus_(UID559)	100	0	high	yes
1000588.SAMN00621712	Complete	g__Streptococcus_(UID576)	99.82	0.24	high	yes
1000589.SAMN00621722	Complete	f__Streptococcaceae_(UID545)	99.24	0	high	yes
1000590.SAMN00761790	Complete	g__Staphylococcus_(UID294)	99.43	0.09	high	yes
1000935.SAMN02469630	Complete	o__Rickettsiales_(UID3811)	99.36	0.85	high	yes
1000938.SAMN02469631	Complete	o__Rickettsiales_(UID3811)	99.15	0.85	high	yes
1000951.SAMN00622045	Complete	g__Vibrio_(UID4878)	99.81	0.03	high	yes
1000952.SAMN00752543	Complete	g__Vibrio_(UID4878)	100	0.03	high	yes
1000953.SAMN00262576	Complete	g__Vibrio_(UID4878)	100	0.03	high	yes
1001240.SAMN02863076	Complete	o__Actinomycetales_(UID1593)	98.74	0.34	high	no
1001530.SAMD00036551	Complete	f__Vibrionaceae_(UID4865)	99.67	0.87	high	yes
1001534.SAMN02604300	Complete	o__Thiotrichales_(UID4410)	99.62	0.27	high	yes
1001542.SAMN02604301	Complete	k__Bacteria_(UID203)	98.28	13.79	low	yes
1001582.SAMN02603189	Complete	g__Bacillus_(UID865)	99.66	0.33	high	yes
1001583.SAMD00060986	Complete	o__Lactobacillales_(UID463)	99.06	0	high	yes
1001585.SAMN02603190	Complete	o__Pseudomonadales_(UID4488)	100	0.14	high	yes
1001586.SAMN02436546	Complete	k__Bacteria_(UID2495)	94.71	0	high	yes
1001587.SAMN02436547	Complete	k__Bacteria_(UID2495)	95.29	0	high	yes
1001588.SAMN02436628	Complete	k__Bacteria_(UID2495)	94.71	0	high	yes
1001589.SAMN02436335	Complete	k__Bacteria_(UID2495)	95.88	0	high	yes
1001590.SAMN00255269	Complete	k__Bacteria_(UID2495)	92.94	0	high	yes
1001591.SAMN02436629	Complete	k__Bacteria_(UID2495)	94.71	0	high	yes
1001592.SAMN02436545	Complete	k__Bacteria_(UID2495)	96.36	0	high	yes
1001593.SAMN02436466	Complete	k__Bacteria_(UID2495)	98.82	0.11	high	yes
1001595.SAMN02436411	Complete	k__Bacteria_(UID2495)	95.29	1.28	high	yes
1001596.SAMN02436336	Complete	k__Bacteria_(UID2495)	94.71	0	high	yes
1001597.SAMN00255265	Complete	k__Bacteria_(UID2495)	94.71	0	high	yes
1001601.SAMN00255261	Complete	k__Bacteria_(UID2495)	93.53	0	high	yes
1001704.SAMN02435974	Complete	g__Mycobacterium_(UID1816)	99.94	0	high	yes
1001705.SAMN00672647	Complete	g__Mycobacterium_(UID1816)	99.94	0	high	yes
1001706.SAMN00714442	Complete	g__Mycobacterium_(UID1816)	99.94	0	high	yes
1001707.SAMN00672618	Complete	g__Mycobacterium_(UID1816)	99.94	0	high	yes
1001708.SAMN00672642	Complete	g__Mycobacterium_(UID1816)	99.94	0	high	yes
1001709.SAMN00672644	Complete	g__Mycobacterium_(UID1816)	99.94	0	high	yes
1001710.SAMN00714551	Complete	g__Mycobacterium_(UID1816)	99.94	0	high	yes
1001711.SAMN00672643	Complete	g__Mycobacterium_(UID1816)	99.94	0	high	yes
1001712.SAMN00715106	Complete	g__Mycobacterium_(UID1816)	99.78	0	high	yes
1001713.SAMN00672641	Complete	g__Mycobacterium_(UID1816)	99.94	0	high	yes
1001714.SAMD00036666	Complete	g__Mycobacterium_(UID1816)	99.94	0.08	high	yes
1001714.SAMN00672674	Complete	g__Mycobacterium_(UID1816)	99.94	5	high	yes
1001714.SAMN02470910	Complete	g__Mycobacterium_(UID1816)	99.94	0.11	high	yes
1001715.SAMN00715826	Complete	g__Mycobacterium_(UID1816)	99.94	0	high	yes
1001716.SAMN00672648	Complete	g__Mycobacterium_(UID1816)	99.94	0	high	yes
1001717.SAMN00672650	Complete	g__Mycobacterium_(UID1816)	99.94	0	high	yes
1001718.SAMN00672649	Complete	g__Mycobacterium_(UID1816)	99.94	0.67	high	yes
1001719.SAMN00672652	Complete	g__Mycobacterium_(UID1816)	99.94	0	high	yes
1001720.SAMN00728496	Complete	g__Mycobacterium_(UID1816)	99.72	0	high	yes
1001721.SAMN00728494	Complete	g__Mycobacterium_(UID1816)	99.94	0	high	yes
1001722.SAMN00728581	Complete	g__Mycobacterium_(UID1816)	99.94	0	high	yes
1001723.SAMN00728580	Complete	g__Mycobacterium_(UID1816)	99.94	0	high	yes
1001724.SAMN00728579	Complete	g__Mycobacterium_(UID1816)	99.94	0	high	yes
1001725.SAMN00728552	Complete	g__Mycobacterium_(UID1816)	99.94	0	high	yes
1001726.SAMN00728582	Complete	g__Mycobacterium_(UID1816)	99.94	0	high	yes
1001727.SAMN00728583	Complete	g__Mycobacterium_(UID1816)	99.94	0	high	yes
1001728.SAMN00728601	Complete	g__Mycobacterium_(UID1816)	99.94	0	high	yes
1001729.SAMN00728602	Complete	g__Mycobacterium_(UID1816)	99.94	0	high	yes
1001730.SAMN00728603	Complete	g__Mycobacterium_(UID1816)	99.94	0	high	yes
1001731.SAMN00672653	Complete	g__Mycobacterium_(UID1816)	99.94	0	high	yes
1001732.SAMN00672660	Complete	g__Mycobacterium_(UID1816)	99.94	0	high	yes
1001733.SAMN00672656	Complete	g__Mycobacterium_(UID1816)	99.94	0	high	yes
1001734.SAMN00672658	Complete	g__Mycobacterium_(UID1816)	98.61	0	high	yes
1001735.SAMN00672654	Complete	g__Mycobacterium_(UID1816)	99.94	0	high	yes
1001736.SAMN00672661	Complete	g__Mycobacterium_(UID1816)	99.94	0	high	yes
1001737.SAMN00717269	Complete	g__Mycobacterium_(UID1816)	99.94	0	high	yes
1001738.SAMN00672662	Complete	g__Mycobacterium_(UID1816)	99.94	0	high	yes
1001739.SAMN00672657	Complete	g__Mycobacterium_(UID1816)	99.94	0	high	yes
1001740.SAMN00672655	Complete	g__Mycobacterium_(UID1816)	99.94	0	high	yes
1001741.SAMN00672659	Complete	g__Mycobacterium_(UID1816)	99.94	0	high	yes
1001746.SAMN02472137	Complete	g__Streptococcus_(UID576)	99.02	0.4	high	yes
1001747.SAMN02472133	Complete	g__Streptococcus_(UID576)	99.02	0.93	high	yes
1001988.SAMN04964662	Complete	f__Enterobacteriaceae_(UID5124)	100	0.48	high	yes
1001989.SAMN02469619	Complete	f__Enterobacteriaceae_(UID5124)	99.97	0.11	high	yes
1001991.SAMN04964663	Complete	f__Enterobacteriaceae_(UID5124)	99.97	0.27	high	yes
1001994.SAMN02470178	Complete	k__Archaea_(UID2)	98.06	0	high	no
100225.SAMN05421595	Complete	o__Actinomycetales_(UID1663)	99.73	1.09	high	yes
100226.SAMEA1705940	Complete	f__Streptomycetaceae_(UID2048)	100	0	high	yes
1002339.SAMN00259686	Complete	o__Pseudomonadales_(UID4679)	99.78	0.18	high	no
1002340.SAMN02471702	Complete	f__Rhodobacteraceae_(UID3375)	99.82	0	high	yes
1002364.SAMN02299450	Complete	f__Enterobacteriaceae_(UID5054)	99.86	0.36	high	yes
1002365.SAMN02299451	Complete	g__Lactobacillus_(UID436)	99.46	0	high	yes
1002366.SAMN02299452	Complete	c__Bacilli_(UID285)	99.45	0.55	high	yes
1002367.SAMN02299453	Complete	o__Bacteroidales_(UID2716)	98.52	0.37	high	yes
1002368.SAMN02299454	Complete	f__Enterobacteriaceae_(UID5103)	100	0.87	high	yes
1002369.SAMN02299455	Complete	s__difficile_(UID1168)	99.44	0.55	high	yes
1002526.SAMN05216578	Complete	c__Gammaproteobacteria_(UID4444)	99.57	1.02	high	no
1002672.SAMN02603337	Complete	k__Bacteria_(UID2495)	98.81	0	high	no
1002804.SAMEA2272649	Complete	o__Campylobacterales_(UID3068)	95.27	0.71	high	no
1002805.SAMEA2272226	Complete	o__Campylobacterales_(UID3068)	94.36	0.35	high	no
1002809.SAMD00060988	Complete	c__Bacilli_(UID259)	100	0.22	high	yes
1003.SAMN04488541	Complete	o__Cytophagales_(UID2937)	97.88	3.55	high	no
1003110.SAMN03327480	Complete	o__Actinomycetales_(UID1696)	100	0.79	high	yes
1003185.SAMN02415184	Complete	f__Enterobacteriaceae_(UID5139)	99.77	0.23	high	yes
1003186.SAMN02415185	Complete	f__Enterobacteriaceae_(UID5139)	99.71	0.33	high	yes
1003187.SAMN02415186	Complete	f__Enterobacteriaceae_(UID5139)	99.96	0.04	high	yes
1003188.SAMN02415173	Complete	f__Enterobacteriaceae_(UID5139)	99.81	0.09	high	yes
1003189.SAMN02415174	Complete	f__Enterobacteriaceae_(UID5139)	99.67	0.35	high	yes
1003191.SAMN01813424	Complete	f__Enterobacteriaceae_(UID5139)	100	0.31	high	yes
1003195.SAMEA3138404	Complete	o__Actinomycetales_(UID1696)	99.47	0	high	yes
1003195.SAMN02603879	Complete	o__Actinomycetales_(UID1696)	99.47	0	high	yes
1003200.SAMN02471472	Complete	o__Burkholderiales_(UID4000)	99.53	0.06	high	yes
1003201.SAMN02603529	Complete	g__Rickettsia_(UID3815)	99.86	0.33	high	yes
1003202.SAMN02603530	Complete	g__Rickettsia_(UID3815)	99.86	0.33	high	yes
1003238.SAMN02470555	Complete	k__Bacteria_(UID2993)	98.98	0	high	yes
1004.SAMN05661012	Complete	p__Bacteroidetes_(UID2591)	99.84	0.99	high	no
1004149.SAMN02470158	Complete	s__algicola_(UID2846)	98.68	0.66	high	yes
1004151.SAMN02597464	Complete	c__Gammaproteobacteria_(UID4442)	100	0	high	yes
1004152.SAMN02470252	Complete	g__Mycoplasma_(UID2426)	98.16	0	high	yes
1004153.SAMN02470896	Complete	f__Enterobacteriaceae_(UID5124)	99.97	0.07	high	yes
1004279.SAMN05428953	Complete	o__Rhizobiales_(UID3450)	99.59	1.98	high	yes
1004316.SAMN04029016	Complete	g__Vibrio_(UID4874)	97.81	2.74	high	no
1004326.SAMN03339753	Complete	g__Vibrio_(UID4874)	95.92	2.26	high	no
1004785.SAMN02604118	Complete	c__Gammaproteobacteria_(UID4761)	99.95	0.24	high	yes
1004786.SAMN02604119	Complete	c__Gammaproteobacteria_(UID4761)	99.95	1.51	high	yes
1004787.SAMN02604120	Complete	c__Gammaproteobacteria_(UID4761)	98.61	0.17	high	yes
1004788.SAMN02604121	Complete	c__Gammaproteobacteria_(UID4761)	99.84	0.24	high	yes
1004836.SAMN02471213	Complete	o__Rhodospirillales_(UID3754)	99.63	0.37	high	yes
1004951.SAMN02603323	Complete	o__Lactobacillales_(UID544)	99.25	0	high	yes
1004952.SAMN02603322	Complete	o__Lactobacillales_(UID544)	100	0.25	high	yes
1004953.SAMN03196741	Complete	g__Staphylococcus_(UID301)	97.85	0.08	high	yes
1004954.SAMN02470031	Complete	g__Brucella_(UID3486)	98.96	0.8	high	yes
1004954.SAMN03068300	Complete	g__Brucella_(UID3486)	99.5	0.8	high	yes
1004955.SAMN02470029	Complete	g__Brucella_(UID3505)	99.37	0.76	high	yes
1004956.SAMN02470028	Complete	g__Brucella_(UID3505)	98.76	0.78	high	yes
1004957.SAMN02470035	Complete	g__Brucella_(UID3505)	99.38	0.76	high	yes
1005041.SAMN02603320	Complete	o__Lactobacillales_(UID544)	100	0	high	yes
1005042.SAMN02603321	Complete	o__Lactobacillales_(UID544)	99.25	0.44	high	yes
1005048.SAMN02603677	Complete	o__Burkholderiales_(UID4002)	99.2	0.52	high	yes
1005057.SAMN02604330	Complete	k__Bacteria_(UID2495)	100	0	high	no
1005058.SAMN02604222	Complete	c__Gammaproteobacteria_(UID4387)	100	0	high	yes
1005090.SAMN02604329	Complete	k__Bacteria_(UID2495)	100	0	high	no
1005394.SAMN03264942	Complete	f__Enterobacteriaceae_(UID5139)	99.85	1.26	high	yes
1005394.SAMN03264944	Complete	f__Enterobacteriaceae_(UID5139)	100	0.18	high	yes
1005394.SAMN03264945	Complete	f__Enterobacteriaceae_(UID5139)	100	0.04	high	yes
1005395.SAMN02472262	Complete	o__Pseudomonadales_(UID4488)	99.96	0.46	high	yes
1005410.SAMN01041346	Complete	f__Enterobacteriaceae_(UID5124)	99.97	0.33	high	yes
1005416.SAMN01041349	Complete	f__Enterobacteriaceae_(UID5124)	99.97	0.33	high	yes
1005420.SAMN01041350	Complete	f__Enterobacteriaceae_(UID5124)	99.53	1.51	high	yes
1005422.SAMN01041354	Complete	f__Enterobacteriaceae_(UID5124)	99.97	0.04	high	yes
1005423.SAMN01728944	Complete	f__Enterobacteriaceae_(UID5124)	99.97	0.33	high	yes
1005424.SAMN01041355	Complete	f__Enterobacteriaceae_(UID5124)	99.97	0.33	high	yes
1005430.SAMN01112507	Complete	f__Enterobacteriaceae_(UID5124)	99.97	0.33	high	yes
1005431.SAMN01112696	Complete	f__Enterobacteriaceae_(UID5124)	99.97	0.04	high	yes
1005432.SAMN01112697	Complete	f__Enterobacteriaceae_(UID5124)	99.91	0.04	high	yes
1005433.SAMN01112588	Complete	f__Enterobacteriaceae_(UID5124)	99.97	0.33	high	yes
1005434.SAMN01112587	Complete	f__Enterobacteriaceae_(UID5124)	99.97	0.33	high	yes
1005435.SAMN01728942	Complete	f__Enterobacteriaceae_(UID5124)	99.87	0.33	high	yes
1005437.SAMN01112509	Complete	f__Enterobacteriaceae_(UID5124)	99.97	0.38	high	yes
1005438.SAMN01112589	Complete	f__Enterobacteriaceae_(UID5124)	99.27	0.58	high	yes
1005439.SAMN01728943	Complete	f__Enterobacteriaceae_(UID5124)	99.97	0.04	high	yes
1005440.SAMN01112508	Complete	f__Enterobacteriaceae_(UID5124)	99.83	0.33	high	yes
1005442.SAMN00808719	Complete	f__Enterobacteriaceae_(UID5162)	99.32	0.1	high	yes
1005462.SAMN01036886	Complete	f__Enterobacteriaceae_(UID5124)	99.97	0.52	high	yes
1005463.SAMN01036880	Complete	f__Enterobacteriaceae_(UID5124)	99.97	0.43	high	yes
1005464.SAMN01036879	Complete	f__Enterobacteriaceae_(UID5124)	99.97	0.52	high	yes
1005469.SAMN01036883	Complete	f__Enterobacteriaceae_(UID5124)	99.97	0.33	high	yes
1005483.SAMN00794598	Complete	f__Enterobacteriaceae_(UID5124)	99.97	0.41	high	yes
1005487.SAMN01112701	Complete	f__Enterobacteriaceae_(UID5124)	99.87	0.33	high	yes
1005491.SAMN00794600	Complete	f__Enterobacteriaceae_(UID5124)	99.97	0.33	high	yes
1005492.SAMN01112512	Complete	f__Enterobacteriaceae_(UID5124)	99.87	0.33	high	yes
1005497.SAMN02435925	Complete	f__Enterobacteriaceae_(UID5124)	99.97	0.04	high	yes
1005508.SAMN00760005	Complete	f__Enterobacteriaceae_(UID5124)	99.97	0.33	high	yes
1005512.SAMN01112702	Complete	f__Enterobacteriaceae_(UID5124)	99.89	0.04	high	yes
1005513.SAMN01112511	Complete	f__Enterobacteriaceae_(UID5124)	99.97	0.38	high	yes
1005515.SAMN02435920	Complete	f__Enterobacteriaceae_(UID5124)	99.97	0.33	high	yes
1005517.SAMN02435921	Complete	f__Enterobacteriaceae_(UID5124)	99.97	0.33	high	yes
1005518.SAMN02435981	Complete	f__Enterobacteriaceae_(UID5124)	99.67	0.33	high	yes
1005520.SAMN02435927	Complete	f__Enterobacteriaceae_(UID5124)	99.97	0.33	high	yes
1005522.SAMN02435953	Complete	f__Enterobacteriaceae_(UID5124)	99.97	0.33	high	yes
1005535.SAMN02435976	Complete	f__Enterobacteriaceae_(UID5124)	99.97	0.04	high	yes
1005536.SAMN02435977	Complete	f__Enterobacteriaceae_(UID5124)	99.87	0.33	high	yes
1005562.SAMN00794593	Complete	f__Enterobacteriaceae_(UID5124)	99.97	0.04	high	yes
1005563.SAMN00806481	Complete	f__Enterobacteriaceae_(UID5124)	99.97	0.04	high	yes
1005564.SAMN00794596	Complete	f__Enterobacteriaceae_(UID5124)	99.97	0.04	high	yes
1005565.SAMN00794590	Complete	f__Enterobacteriaceae_(UID5162)	99.62	0.16	high	yes
1005566.SAMN00808699	Complete	f__Enterobacteriaceae_(UID5124)	99.97	0.04	high	yes
1005665.SAMN04487791	Complete	f__Enterobacteriaceae_(UID5121)	98.94	1.19	high	yes
1005667.SAMN04487790	Complete	f__Enterobacteriaceae_(UID5121)	98.75	0.39	high	yes
1005703.SAMN00621711	Complete	o__Actinomycetales_(UID1530)	100	0	high	yes
1005704.SAMN00621703	Complete	g__Streptococcus_(UID576)	99.3	0.2	high	yes
1005705.SAMN00621697	Complete	g__Streptococcus_(UID561)	100	0.17	high	no
1005706.SAMN00621724	Complete	f__Streptococcaceae_(UID545)	100	0	high	yes
1005928.SAMN04487859	Complete	f__Rhodobacteraceae_(UID3361)	99.8	0.83	high	no
1005941.SAMN02470529	Complete	c__Bacilli_(UID259)	99.01	0.66	high	yes
1005944.SAMN05192576	Complete	o__Actinomycetales_(UID1697)	99.48	0.26	high	no
1005945.SAMN05216561	Complete	o__Actinomycetales_(UID1697)	98.96	0.65	high	no
1005994.SAMN02743388	Complete	f__Enterobacteriaceae_(UID5103)	99.9	0.5	high	yes
1005995.SAMN02199042	Complete	f__Enterobacteriaceae_(UID5054)	95.87	0.46	high	yes
1005995.SAMN02743387	Complete	f__Enterobacteriaceae_(UID5054)	95.77	0.46	high	yes
1005996.SAMN02743268	Complete	f__Enterobacteriaceae_(UID5121)	99.92	2.16	high	yes
1005999.SAMN02440792	Complete	c__Gammaproteobacteria_(UID4387)	100	0	high	yes
1005999.SAMN02743266	Complete	c__Gammaproteobacteria_(UID4387)	100	0	high	yes
1006000.SAMN02743264	Complete	f__Enterobacteriaceae_(UID5103)	99.28	0.59	high	no
1006003.SAMN02469678	Complete	f__Enterobacteriaceae_(UID5124)	99.9	1.44	high	yes
1006003.SAMN02742758	Complete	f__Enterobacteriaceae_(UID5124)	99.73	0.61	high	yes
1006004.SAMN02742621	Complete	f__Enterobacteriaceae_(UID5054)	100	0.89	high	no
1006006.SAMN02603221	Complete	c__Thermoprotei_(UID147)	99.4	0.6	high	no
1006007.SAMN02603461	Complete	o__Bacillales_(UID828)	98.04	0.07	high	yes
1006543.SAMN02603905	Complete	g__Staphylococcus_(UID301)	99.51	0.08	high	yes
1006551.SAMN02603580	Complete	f__Enterobacteriaceae_(UID5121)	100	0.22	high	yes
1006554.SAMD00010881	Complete	o__Rhodospirillales_(UID3754)	100	0	high	yes
1006576.SAMEA3139667	Complete	k__Bacteria_(UID209)	100	0	high	no
1006579.SAMN03099770	Complete	o__Actinomycetales_(UID1812)	99.56	0	high	yes
1006581.SAMN02641558	Complete	c__Mollicutes_(UID2395)	99.25	0	high	yes
1006598.SAMN02440958	Complete	f__Enterobacteriaceae_(UID5066)	100	0	high	yes
1007064.SAMN02603319	Complete	o__Lactobacillales_(UID544)	99.62	0	high	yes
1007096.SAMD00036625	Complete	o__Clostridiales_(UID1212)	99.33	0.34	high	no
1007099.SAMN05216287	Complete	c__Gammaproteobacteria_(UID4445)	99.59	0.84	high	no
1007103.SAMN02470015	Complete	f__Paenibacillaceae_(UID971)	98.12	0.66	high	yes
1007104.SAMN02469909	Complete	o__Sphingomonadales_(UID3310)	99.66	0.11	high	yes
1007105.SAMN02603906	Complete	c__Betaproteobacteria_(UID3959)	100	0	high	no
1007114.SAMN02440972	Complete	p__Proteobacteria_(UID3880)	94.04	0.66	high	yes
1007115.SAMN02440509	Complete	p__Proteobacteria_(UID3880)	89.38	0.83	medium	yes
1007117.SAMN02440974	Complete	p__Proteobacteria_(UID3880)	95.49	0	high	yes
1007118.SAMN02441637	Complete	c__Gammaproteobacteria_(UID4443)	44.89	0.62	low	no
1007119.SAMN02441647	Complete	c__Gammaproteobacteria_(UID4443)	65.55	0.93	medium	yes
1007122.SAMN02441069	Complete	k__Bacteria_(UID2495)	78.02	0	medium	yes
1007123.SAMN02440392	Complete	k__Bacteria_(UID2495)	91.21	0.55	high	yes
1007654.SAMN02470110	Complete	g__Bacillus_(UID865)	99.63	0.02	high	yes
1007656.SAMEA3138418	Complete	f__Pseudomonadaceae_(UID4490)	99.47	1.12	high	yes
1007676.SAMN03734923	Complete	o__Lactobacillales_(UID374)	98.95	0	high	no
1007870.SAMN02603708	Complete	o__Chlamydiales_(UID2994)	98.92	0	high	yes
1007871.SAMN02603707	Complete	o__Chlamydiales_(UID2994)	98.92	0	high	yes
1008153.SAMN04516086	Complete	f__Halobacteriaceae_(UID84)	99.42	0.43	high	no
1008297.SAMN02604223	Complete	f__Enterobacteriaceae_(UID5139)	100	0.33	high	yes
1008305.SAMN04599355	Complete	k__Bacteria_(UID209)	100	0.53	high	no
1008392.SAMN03609695	Complete	k__Bacteria_(UID2495)	97.74	3.3	high	no
1008452.SAMN00621702	Complete	g__Streptococcus_(UID576)	99.82	0.6	high	yes
1008453.SAMN00621705	Complete	g__Streptococcus_(UID576)	99.82	0.2	high	yes
1008454.SAMN04304556	Complete	g__Staphylococcus_(UID294)	98.87	0.22	high	yes
1008457.SAMD00036610	Complete	f__Flavobacteriaceae_(UID2817)	99.65	0.47	high	no
1008459.SAMN02602982	Complete	c__Betaproteobacteria_(UID3959)	99.48	0	high	yes
100886.SAMEA3545234	Complete	k__Bacteria_(UID203)	100	98.28	low	yes
100901.SAMEA2272360	Complete	o__Rickettsiales_(UID3811)	94.76	0	high	yes
1009370.SAMN02469409	Complete	p__Firmicutes_(UID1022)	99.28	3.32	high	no
1009412.SAMN02441636	Complete	f__Flavobacteriaceae_(UID2845)	89.03	3.73	medium	no
1009415.SAMN02441633	Complete	k__Bacteria_(UID2982)	71.9	2.36	medium	no
1009425.SAMN02440510	Complete	c__Gammaproteobacteria_(UID4443)	54.92	0.37	medium	yes
1009426.SAMN02441643	Complete	c__Gammaproteobacteria_(UID4443)	70.1	0	medium	yes
1009464.SAMN00100736	Complete	f__Bifidobacteriaceae_(UID1458)	100	0	high	yes
1009708.SAMN02440508	Complete	c__Alphaproteobacteria_(UID3305)	79.44	1.45	medium	no
1009709.SAMN02441242	Complete	c__Alphaproteobacteria_(UID3305)	78.86	0.03	medium	no
1009711.SAMN02440511	Complete	c__Gammaproteobacteria_(UID4443)	29.44	0.2	low	no
1009714.SAMN02596970	Complete	o__Pseudomonadales_(UID4488)	99.66	0.11	high	yes
1009846.SAMN02604072	Complete	g__Burkholderia_(UID4006)	100	0.6	high	yes
1009852.SAMN02470044	Complete	f__Comamonadaceae_(UID4119)	99.78	0.46	high	yes
1009856.SAMN02641629	Complete	k__Bacteria_(UID2495)	100	0	high	yes
1009857.SAMN02641630	Complete	k__Bacteria_(UID2495)	100	0	high	yes
1009858.SAMN02641631	Complete	k__Bacteria_(UID2495)	100	0	high	yes
1009859.SAMN02641632	Complete	k__Bacteria_(UID2495)	100	0	high	yes
1010.SAMN05192578	Complete	p__Bacteroidetes_(UID2605)	99.84	0.16	high	no
1010817.SAMN00623092	Complete	f__Enterobacteriaceae_(UID5162)	99.62	0.14	high	yes
1010834.SAMN03081429	Complete	g__Mycobacterium_(UID1816)	99.58	0	high	yes
1010835.SAMN03081430	Complete	g__Mycobacterium_(UID1816)	99.58	0	high	yes
1010836.SAMN03081431	Complete	g__Mycobacterium_(UID1816)	99.58	0	high	yes
1010838.SAMN02470597	Complete	g__Mycobacterium_(UID1816)	99.53	0.39	high	yes
1010840.SAMN02603945	Complete	g__Streptococcus_(UID722)	99.85	0.08	high	yes
101510.SAMN02604146	Complete	o__Actinomycetales_(UID1815)	99.94	0.56	high	yes
101564.SAMN04196538	Complete	o__Pseudomonadales_(UID4488)	99.51	0.33	high	yes
101564.SAMN05216575	Complete	o__Pseudomonadales_(UID4488)	99.84	0.43	high	yes
101571.SAMN03449138	Complete	g__Burkholderia_(UID4006)	100	1.41	high	yes
101571.SAMN03449139	Complete	g__Burkholderia_(UID4006)	100	3.83	high	yes
101571.SAMN03449140	Complete	g__Burkholderia_(UID4006)	100	1.41	high	yes
101571.SAMN03449141	Complete	g__Burkholderia_(UID4006)	100	1.41	high	yes
101571.SAMN03449143	Complete	g__Burkholderia_(UID4006)	100	1.41	high	yes
101571.SAMN03449145	Complete	g__Burkholderia_(UID4006)	100	1.41	high	yes
101571.SAMN03449146	Complete	g__Burkholderia_(UID4006)	100	2.62	high	yes
101571.SAMN03449147	Complete	g__Burkholderia_(UID4006)	100	1.8	high	yes
101571.SAMN03449148	Complete	g__Burkholderia_(UID4006)	100	1.41	high	yes
101571.SAMN03449149	Complete	g__Burkholderia_(UID4006)	100	1.41	high	yes
101571.SAMN03449150	Complete	g__Burkholderia_(UID4006)	100	1.41	high	yes
101571.SAMN03449151	Complete	g__Burkholderia_(UID4006)	100	1.61	high	yes
101571.SAMN03449154	Complete	g__Burkholderia_(UID4006)	100	2.02	high	yes
101571.SAMN03449155	Complete	g__Burkholderia_(UID4006)	100	2.02	high	yes
101571.SAMN03449158	Complete	g__Burkholderia_(UID4006)	100	2.02	high	yes
101571.SAMN03449188	Complete	g__Burkholderia_(UID4006)	100	1.61	high	yes
101571.SAMN03449190	Complete	g__Burkholderia_(UID4006)	97.98	1.61	high	yes
101571.SAMN03449191	Complete	g__Burkholderia_(UID4006)	97.98	2	high	yes
101571.SAMN03449192	Complete	g__Burkholderia_(UID4006)	100	1.4	high	yes
101571.SAMN03449193	Complete	g__Burkholderia_(UID4006)	100	1.9	high	yes
101571.SAMN03449194	Complete	g__Burkholderia_(UID4006)	100	2.21	high	yes
101571.SAMN03449195	Complete	g__Burkholderia_(UID4006)	100	1.56	high	yes
101571.SAMN03449196	Complete	g__Burkholderia_(UID4006)	100	1.61	high	yes
101571.SAMN03449197	Complete	g__Burkholderia_(UID4006)	100	1.97	high	yes
101571.SAMN03449198	Complete	g__Burkholderia_(UID4006)	100	1.56	high	yes
101571.SAMN03449199	Complete	g__Burkholderia_(UID4006)	100	1.26	high	yes
101571.SAMN03449200	Complete	g__Burkholderia_(UID4006)	100	1.56	high	yes
101571.SAMN03449201	Complete	g__Burkholderia_(UID4006)	100	1.56	high	yes
101571.SAMN03449204	Complete	g__Burkholderia_(UID4006)	100	1.61	high	yes
101571.SAMN03449205	Complete	g__Burkholderia_(UID4006)	100	1.97	high	yes
101571.SAMN03449206	Complete	g__Burkholderia_(UID4006)	100	2.57	high	yes
101571.SAMN03449207	Complete	g__Burkholderia_(UID4006)	99.6	2.17	high	yes
101571.SAMN03449208	Complete	g__Burkholderia_(UID4006)	100	1.78	high	yes
101571.SAMN03449211	Complete	g__Burkholderia_(UID4006)	100	1.55	high	yes
101571.SAMN03449262	Complete	g__Burkholderia_(UID4006)	100	1.56	high	yes
101571.SAMN03449264	Complete	g__Burkholderia_(UID4006)	100	1.61	high	yes
101571.SAMN03449265	Complete	g__Burkholderia_(UID4006)	100	1.46	high	yes
101571.SAMN03449271	Complete	g__Burkholderia_(UID4006)	100	1.34	high	yes
101571.SAMN03449272	Complete	g__Burkholderia_(UID4006)	99.76	1.05	high	yes
101571.SAMN03449274	Complete	g__Burkholderia_(UID4006)	100	1.56	high	yes
101571.SAMN03449279	Complete	g__Burkholderia_(UID4006)	100	1.36	high	yes
101571.SAMN03449283	Complete	g__Burkholderia_(UID4006)	100	1.34	high	yes
101571.SAMN03449287	Complete	g__Burkholderia_(UID4006)	100	1.61	high	yes
101571.SAMN03449289	Complete	g__Burkholderia_(UID4006)	100	1.34	high	yes
101571.SAMN03449291	Complete	g__Burkholderia_(UID4006)	100	1.66	high	yes
101571.SAMN03449296	Complete	g__Burkholderia_(UID4006)	100	1.26	high	yes
101571.SAMN03449305	Complete	g__Burkholderia_(UID4006)	100	1.66	high	yes
101571.SAMN03449306	Complete	g__Burkholderia_(UID4006)	100	1.46	high	yes
101571.SAMN03449307	Complete	g__Burkholderia_(UID4006)	100	1.46	high	yes
101571.SAMN03449308	Complete	g__Burkholderia_(UID4006)	100	1.46	high	yes
101571.SAMN03449312	Complete	g__Burkholderia_(UID4006)	100	1.21	high	yes
101571.SAMN03449313	Complete	g__Burkholderia_(UID4006)	100	1.21	high	yes
101571.SAMN03449314	Complete	g__Burkholderia_(UID4006)	100	1.66	high	yes
101571.SAMN03449315	Complete	g__Burkholderia_(UID4006)	100	1.66	high	yes
101571.SAMN03449316	Complete	g__Burkholderia_(UID4006)	100	1.34	high	yes
101571.SAMN03449317	Complete	g__Burkholderia_(UID4006)	100	1.21	high	yes
101571.SAMN03449319	Complete	g__Burkholderia_(UID4006)	100	4.19	high	yes
101571.SAMN03449321	Complete	g__Burkholderia_(UID4006)	100	1.61	high	yes
101571.SAMN03449322	Complete	g__Burkholderia_(UID4006)	100	1.51	high	yes
101571.SAMN03449332	Complete	g__Burkholderia_(UID4006)	100	1.61	high	yes
101571.SAMN03449336	Complete	g__Burkholderia_(UID4006)	100	1.66	high	yes
101571.SAMN03449337	Complete	g__Burkholderia_(UID4006)	100	1.26	high	yes
101571.SAMN03449339	Complete	g__Burkholderia_(UID4006)	100	1.43	high	yes
101571.SAMN03449340	Complete	g__Burkholderia_(UID4006)	100	1.35	high	yes
101571.SAMN03449342	Complete	g__Burkholderia_(UID4006)	100	1.61	high	yes
101571.SAMN03449343	Complete	g__Burkholderia_(UID4006)	100	3.63	high	yes
101571.SAMN03449344	Complete	g__Burkholderia_(UID4006)	99.4	1.41	high	yes
101571.SAMN03449345	Complete	g__Burkholderia_(UID4006)	100	1.75	high	yes
101571.SAMN03449346	Complete	g__Burkholderia_(UID4006)	100	1.56	high	yes
101571.SAMN03449347	Complete	g__Burkholderia_(UID4006)	100	1.21	high	yes
101571.SAMN03449348	Complete	g__Burkholderia_(UID4006)	100	1.41	high	yes
101571.SAMN03449350	Complete	g__Burkholderia_(UID4006)	100	1.61	high	yes
101571.SAMN03449352	Complete	g__Burkholderia_(UID4006)	100	1.56	high	yes
101571.SAMN03449354	Complete	g__Burkholderia_(UID4006)	100	1.56	high	yes
101571.SAMN03449355	Complete	g__Burkholderia_(UID4006)	100	1.26	high	yes
101571.SAMN03449356	Complete	g__Burkholderia_(UID4006)	100	1.97	high	yes
101571.SAMN03449357	Complete	g__Burkholderia_(UID4006)	99.6	1.56	high	yes
101571.SAMN03449358	Complete	g__Burkholderia_(UID4006)	100	1.56	high	yes
101571.SAMN03449360	Complete	g__Burkholderia_(UID4006)	100	4.17	high	yes
101571.SAMN03449361	Complete	g__Burkholderia_(UID4006)	100	1.46	high	yes
101571.SAMN03449363	Complete	g__Burkholderia_(UID4006)	100	4.25	high	yes
101571.SAMN03449364	Complete	g__Burkholderia_(UID4006)	99.6	2.02	high	yes
101571.SAMN03449365	Complete	g__Burkholderia_(UID4006)	100	1.61	high	yes
101571.SAMN03449366	Complete	g__Burkholderia_(UID4006)	100	3.53	high	yes
101571.SAMN03449367	Complete	g__Burkholderia_(UID4006)	100	1.92	high	yes
101571.SAMN03449368	Complete	g__Burkholderia_(UID4006)	100	3.38	high	yes
101571.SAMN03449369	Complete	g__Burkholderia_(UID4006)	100	6.11	medium	yes
101571.SAMN03449370	Complete	g__Burkholderia_(UID4006)	100	1.56	high	yes
101571.SAMN03449371	Complete	g__Burkholderia_(UID4006)	100	2.18	high	yes
101571.SAMN03449372	Complete	g__Burkholderia_(UID4006)	100	3.79	high	yes
101571.SAMN03449373	Complete	g__Burkholderia_(UID4006)	99.6	4.09	high	yes
101571.SAMN03449374	Complete	g__Burkholderia_(UID4006)	100	4.07	high	yes
101571.SAMN03449375	Complete	g__Burkholderia_(UID4006)	100	1.51	high	yes
101571.SAMN03449376	Complete	g__Burkholderia_(UID4006)	100	1.81	high	yes
101571.SAMN03449380	Complete	g__Burkholderia_(UID4006)	100	1.26	high	yes
101571.SAMN03449384	Complete	g__Burkholderia_(UID4006)	99.8	1.41	high	yes
101571.SAMN03449385	Complete	g__Burkholderia_(UID4006)	100	1.56	high	yes
101571.SAMN03449387	Complete	g__Burkholderia_(UID4006)	99.96	1.51	high	yes
101571.SAMN03449388	Complete	g__Burkholderia_(UID4006)	100	1.7	high	yes
101571.SAMN03449389	Complete	g__Burkholderia_(UID4006)	100	1.66	high	yes
101571.SAMN03449390	Complete	g__Burkholderia_(UID4006)	100	1.41	high	yes
101571.SAMN03449391	Complete	g__Burkholderia_(UID4006)	100	1.61	high	yes
101571.SAMN03449392	Complete	g__Burkholderia_(UID4006)	100	2.47	high	yes
101571.SAMN03449393	Complete	g__Burkholderia_(UID4006)	100	1.21	high	yes
101571.SAMN03449394	Complete	g__Burkholderia_(UID4006)	100	3.93	high	yes
101571.SAMN03449395	Complete	g__Burkholderia_(UID4006)	99.8	1.51	high	yes
101571.SAMN03449397	Complete	g__Burkholderia_(UID4006)	99.6	1.56	high	yes
101571.SAMN03449398	Complete	g__Burkholderia_(UID4006)	100	3.63	high	yes
101571.SAMN03449399	Complete	g__Burkholderia_(UID4006)	100	1.56	high	yes
101571.SAMN03449416	Complete	g__Burkholderia_(UID4006)	100	3.63	high	yes
101571.SAMN03449417	Complete	g__Burkholderia_(UID4006)	100	1.61	high	yes
101571.SAMN03449421	Complete	g__Burkholderia_(UID4006)	97.98	1.61	high	yes
101571.SAMN03449422	Complete	g__Burkholderia_(UID4006)	97.98	1.61	high	yes
101571.SAMN03449423	Complete	g__Burkholderia_(UID4006)	97.98	1.61	high	yes
101571.SAMN03449424	Complete	g__Burkholderia_(UID4006)	100	3.63	high	yes
101571.SAMN03449425	Complete	g__Burkholderia_(UID4006)	100	3.59	high	yes
101571.SAMN03449426	Complete	g__Burkholderia_(UID4006)	100	1.58	high	yes
101571.SAMN03449428	Complete	g__Burkholderia_(UID4006)	100	1.71	high	yes
101571.SAMN03449429	Complete	g__Burkholderia_(UID4006)	100	1.61	high	yes
101571.SAMN03449430	Complete	g__Burkholderia_(UID4006)	97.98	1.58	high	yes
101571.SAMN03449431	Complete	g__Burkholderia_(UID4006)	100	1.41	high	yes
101571.SAMN03449433	Complete	g__Burkholderia_(UID4006)	99.6	1.84	high	yes
101571.SAMN03449434	Complete	g__Burkholderia_(UID4006)	100	1.72	high	yes
101571.SAMN03449435	Complete	g__Burkholderia_(UID4006)	100	1.66	high	yes
101571.SAMN03449436	Complete	g__Burkholderia_(UID4006)	100	1.97	high	yes
101571.SAMN03449437	Complete	g__Burkholderia_(UID4006)	100	1.71	high	yes
101571.SAMN03449438	Complete	g__Burkholderia_(UID4006)	100	1.92	high	yes
101571.SAMN03449440	Complete	g__Burkholderia_(UID4006)	100	1.95	high	yes
101571.SAMN03449441	Complete	g__Burkholderia_(UID4006)	99.6	1.55	high	yes
101571.SAMN03449442	Complete	g__Burkholderia_(UID4006)	100	3.68	high	yes
101571.SAMN03449443	Complete	g__Burkholderia_(UID4006)	100	1.92	high	yes
101571.SAMN03449444	Complete	g__Burkholderia_(UID4006)	100	1.97	high	yes
101571.SAMN03449445	Complete	g__Burkholderia_(UID4006)	100	1.56	high	yes
101571.SAMN03449446	Complete	g__Burkholderia_(UID4006)	100	1.56	high	yes
101571.SAMN03449448	Complete	g__Burkholderia_(UID4006)	97.98	1.55	high	yes
101571.SAMN03449449	Complete	g__Burkholderia_(UID4006)	100	1.24	high	yes
101571.SAMN03449450	Complete	g__Burkholderia_(UID4006)	100	1.27	high	yes
101571.SAMN03449451	Complete	g__Burkholderia_(UID4006)	100	1.21	high	yes
101571.SAMN03449453	Complete	g__Burkholderia_(UID4006)	99.6	1.61	high	yes
101571.SAMN03449454	Complete	g__Burkholderia_(UID4006)	100	1.76	high	yes
101571.SAMN03449455	Complete	g__Burkholderia_(UID4006)	100	1.56	high	yes
101571.SAMN03449456	Complete	g__Burkholderia_(UID4006)	100	1.56	high	yes
101571.SAMN03449457	Complete	g__Burkholderia_(UID4006)	100	1.21	high	yes
101571.SAMN03449458	Complete	g__Burkholderia_(UID4006)	100	1.61	high	yes
101571.SAMN03449459	Complete	g__Burkholderia_(UID4006)	100	1.75	high	yes
101571.SAMN03449461	Complete	g__Burkholderia_(UID4006)	100	1.55	high	yes
101571.SAMN03449463	Complete	g__Burkholderia_(UID4006)	99.9	3.63	high	yes
101571.SAMN03449465	Complete	g__Burkholderia_(UID4006)	100	1.9	high	yes
101571.SAMN03449475	Complete	g__Burkholderia_(UID4006)	99.6	1.9	high	yes
101571.SAMN03449476	Complete	g__Burkholderia_(UID4006)	100	3.53	high	yes
101571.SAMN03449477	Complete	g__Burkholderia_(UID4006)	100	1.71	high	yes
101571.SAMN03449478	Complete	g__Burkholderia_(UID4006)	100	1.65	high	yes
101571.SAMN03449482	Complete	g__Burkholderia_(UID4006)	97.98	1.97	high	yes
101571.SAMN03449483	Complete	g__Burkholderia_(UID4006)	100	2.5	high	yes
101571.SAMN03449487	Complete	g__Burkholderia_(UID4006)	100	1.71	high	yes
101571.SAMN03449488	Complete	g__Burkholderia_(UID4006)	100	1.46	high	yes
101571.SAMN03449489	Complete	g__Burkholderia_(UID4006)	100	1.61	high	yes
101571.SAMN03449492	Complete	g__Burkholderia_(UID4006)	99.6	1.61	high	yes
101571.SAMN03449493	Complete	g__Burkholderia_(UID4006)	100	1.21	high	yes
101571.SAMN03449498	Complete	g__Burkholderia_(UID4006)	100	1.21	high	yes
101571.SAMN03449499	Complete	g__Burkholderia_(UID4006)	100	1.56	high	yes
101571.SAMN03449500	Complete	g__Burkholderia_(UID4006)	100	1.21	high	yes
101571.SAMN03449501	Complete	g__Burkholderia_(UID4006)	100	1.21	high	yes
101571.SAMN03449502	Complete	g__Burkholderia_(UID4006)	100	1.11	high	yes
101571.SAMN03449504	Complete	g__Burkholderia_(UID4006)	100	1.7	high	yes
101571.SAMN03449507	Complete	g__Burkholderia_(UID4006)	97.98	1.7	high	yes
101571.SAMN03449508	Complete	g__Burkholderia_(UID4006)	100	2.2	high	yes
101571.SAMN03449509	Complete	g__Burkholderia_(UID4006)	99.19	1.87	high	yes
101571.SAMN03449510	Complete	g__Burkholderia_(UID4006)	100	1.55	high	yes
101571.SAMN03449511	Complete	g__Burkholderia_(UID4006)	100	1.97	high	yes
101571.SAMN03449512	Complete	g__Burkholderia_(UID4006)	100	1.97	high	yes
101571.SAMN03449513	Complete	g__Burkholderia_(UID4006)	100	1.21	high	yes
101571.SAMN03449515	Complete	g__Burkholderia_(UID4006)	100	1.21	high	yes
101571.SAMN03449516	Complete	g__Burkholderia_(UID4006)	100	3.79	high	yes
101571.SAMN03449528	Complete	g__Burkholderia_(UID4006)	100	1.76	high	yes
101571.SAMN03449529	Complete	g__Burkholderia_(UID4006)	98.19	3.9	high	yes
101571.SAMN03449530	Complete	g__Burkholderia_(UID4006)	100	1.41	high	yes
101571.SAMN03449531	Complete	g__Burkholderia_(UID4006)	100	1.41	high	yes
101571.SAMN03449533	Complete	g__Burkholderia_(UID4006)	100	1.85	high	yes
101571.SAMN03449535	Complete	g__Burkholderia_(UID4006)	99.6	1.56	high	yes
101571.SAMN03449536	Complete	g__Burkholderia_(UID4006)	100	1.51	high	yes
101571.SAMN03449537	Complete	g__Burkholderia_(UID4006)	100	3.73	high	yes
101571.SAMN03449538	Complete	g__Burkholderia_(UID4006)	100	1.56	high	yes
101571.SAMN03449539	Complete	g__Burkholderia_(UID4006)	100	1.16	high	yes
101571.SAMN03449540	Complete	g__Burkholderia_(UID4006)	97.98	2.98	high	yes
101571.SAMN03449541	Complete	g__Burkholderia_(UID4006)	99.6	1.56	high	yes
101571.SAMN03449542	Complete	g__Burkholderia_(UID4006)	100	1.61	high	yes
101571.SAMN03449543	Complete	g__Burkholderia_(UID4006)	100	1.56	high	yes
101571.SAMN03449544	Complete	g__Burkholderia_(UID4006)	100	1.55	high	yes
101571.SAMN03449545	Complete	g__Burkholderia_(UID4006)	97.98	1.51	high	yes
101571.SAMN03449546	Complete	g__Burkholderia_(UID4006)	100	1.56	high	yes
101571.SAMN03449547	Complete	g__Burkholderia_(UID4006)	100	1.51	high	yes
101571.SAMN03449550	Complete	g__Burkholderia_(UID4006)	100	1.85	high	yes
101571.SAMN03449551	Complete	g__Burkholderia_(UID4006)	100	3.56	high	yes
101571.SAMN03449552	Complete	g__Burkholderia_(UID4006)	99.6	1.61	high	yes
101571.SAMN03449553	Complete	g__Burkholderia_(UID4006)	100	1.61	high	yes
101571.SAMN03449554	Complete	g__Burkholderia_(UID4006)	100	3.58	high	yes
101571.SAMN03449561	Complete	g__Burkholderia_(UID4006)	100	3.43	high	yes
101571.SAMN03449562	Complete	g__Burkholderia_(UID4006)	100	1.41	high	yes
101571.SAMN03449563	Complete	g__Burkholderia_(UID4006)	100	1.21	high	yes
101571.SAMN03449564	Complete	g__Burkholderia_(UID4006)	100	1.21	high	yes
101571.SAMN03449565	Complete	g__Burkholderia_(UID4006)	100	1.56	high	yes
101571.SAMN03449566	Complete	g__Burkholderia_(UID4006)	100	1.56	high	yes
101571.SAMN03449567	Complete	g__Burkholderia_(UID4006)	100	3.63	high	yes
101571.SAMN03449568	Complete	g__Burkholderia_(UID4006)	100	1.21	high	yes
101571.SAMN03449569	Complete	g__Burkholderia_(UID4006)	100	1.21	high	yes
101571.SAMN03449572	Complete	g__Burkholderia_(UID4006)	100	2.07	high	yes
101571.SAMN03449573	Complete	g__Burkholderia_(UID4006)	100	4.08	high	yes
101571.SAMN03449574	Complete	g__Burkholderia_(UID4006)	100	4.08	high	yes
101571.SAMN03449575	Complete	g__Burkholderia_(UID4006)	100	2.07	high	yes
101571.SAMN03449579	Complete	g__Burkholderia_(UID4006)	100	1.21	high	yes
101571.SAMN03449583	Complete	g__Burkholderia_(UID4006)	100	1.55	high	yes
101571.SAMN03449586	Complete	g__Burkholderia_(UID4006)	100	1.48	high	yes
101571.SAMN03449587	Complete	g__Burkholderia_(UID4006)	99.6	1.65	high	yes
101571.SAMN03449588	Complete	g__Burkholderia_(UID4006)	100	1.48	high	yes
101571.SAMN03449590	Complete	g__Burkholderia_(UID4006)	100	1.21	high	yes
101571.SAMN03449591	Complete	g__Burkholderia_(UID4006)	100	1.61	high	yes
101571.SAMN03449592	Complete	g__Burkholderia_(UID4006)	99.6	1.56	high	yes
101571.SAMN03449594	Complete	g__Burkholderia_(UID4006)	100	2.47	high	yes
101571.SAMN03449612	Complete	g__Burkholderia_(UID4006)	100	1.76	high	yes
101571.SAMN03449627	Complete	g__Burkholderia_(UID4006)	99.6	1.76	high	yes
101571.SAMN03449628	Complete	g__Burkholderia_(UID4006)	100	1.66	high	yes
101571.SAMN03449629	Complete	g__Burkholderia_(UID4006)	100	1.66	high	yes
101571.SAMN03449630	Complete	g__Burkholderia_(UID4006)	100	1.67	high	yes
101571.SAMN03449632	Complete	g__Burkholderia_(UID4006)	100	1.71	high	yes
101571.SAMN03449635	Complete	g__Burkholderia_(UID4006)	100	1.61	high	yes
101571.SAMN03449639	Complete	g__Burkholderia_(UID4006)	100	3.58	high	yes
101571.SAMN03449640	Complete	g__Burkholderia_(UID4006)	99.6	1.51	high	yes
101571.SAMN03449641	Complete	g__Burkholderia_(UID4006)	100	1.62	high	yes
101571.SAMN03449642	Complete	g__Burkholderia_(UID4006)	100	1.62	high	yes
101571.SAMN03449644	Complete	g__Burkholderia_(UID4006)	100	1.62	high	yes
101571.SAMN03449648	Complete	g__Burkholderia_(UID4006)	100	1.62	high	yes
101571.SAMN03449649	Complete	g__Burkholderia_(UID4006)	99.6	1.62	high	yes
101571.SAMN03449652	Complete	g__Burkholderia_(UID4006)	100	2.43	high	yes
101571.SAMN03449654	Complete	g__Burkholderia_(UID4006)	100	1.56	high	yes
101571.SAMN03449655	Complete	g__Burkholderia_(UID4006)	99.6	1.66	high	yes
101571.SAMN03449656	Complete	g__Burkholderia_(UID4006)	99.6	1.66	high	yes
101571.SAMN03449657	Complete	g__Burkholderia_(UID4006)	100	1.56	high	yes
101571.SAMN03449658	Complete	g__Burkholderia_(UID4006)	100	1.56	high	yes
101571.SAMN03449660	Complete	g__Burkholderia_(UID4006)	100	1.61	high	yes
101571.SAMN03449663	Complete	g__Burkholderia_(UID4006)	100	1.56	high	yes
101571.SAMN03449668	Complete	g__Burkholderia_(UID4006)	100	1.9	high	yes
101571.SAMN03449669	Complete	g__Burkholderia_(UID4006)	100	4.36	high	yes
101571.SAMN03449676	Complete	g__Burkholderia_(UID4006)	100	1.82	high	yes
101571.SAMN03449681	Complete	g__Burkholderia_(UID4006)	100	3.43	high	yes
101571.SAMN03449682	Complete	g__Burkholderia_(UID4006)	100	1.82	high	yes
101571.SAMN03449684	Complete	g__Burkholderia_(UID4006)	99.6	1.16	high	yes
101571.SAMN03449686	Complete	g__Burkholderia_(UID4006)	100	1.56	high	yes
101571.SAMN03449688	Complete	g__Burkholderia_(UID4006)	100	3.7	high	yes
101571.SAMN03449690	Complete	g__Burkholderia_(UID4006)	100	3.43	high	yes
101571.SAMN03449691	Complete	g__Burkholderia_(UID4006)	100	1.56	high	yes
101571.SAMN03449692	Complete	g__Burkholderia_(UID4006)	97.98	1.56	high	yes
101571.SAMN05712661	Complete	g__Burkholderia_(UID4006)	100	2.17	high	yes
101571.SAMN05712662	Complete	g__Burkholderia_(UID4006)	100	1.8	high	yes
101571.SAMN05712663	Complete	g__Burkholderia_(UID4006)	100	2.07	high	yes
101571.SAMN05712664	Complete	g__Burkholderia_(UID4006)	100	1.49	high	yes
101571.SAMN05712666	Complete	g__Burkholderia_(UID4006)	99.74	1.59	high	yes
101571.SAMN05712667	Complete	g__Burkholderia_(UID4006)	99.87	1.79	high	yes
101571.SAMN05712668	Complete	g__Burkholderia_(UID4006)	100	1.56	high	yes
101571.SAMN05712670	Complete	g__Burkholderia_(UID4006)	99.8	1.56	high	yes
101571.SAMN05712672	Complete	g__Burkholderia_(UID4006)	100	1.56	high	yes
101571.SAMN05712673	Complete	g__Burkholderia_(UID4006)	99.87	2.02	high	yes
101571.SAMN05712674	Complete	g__Burkholderia_(UID4006)	99.89	1.76	high	yes
101571.SAMN05712675	Complete	g__Burkholderia_(UID4006)	100	1.81	high	yes
101571.SAMN05712676	Complete	g__Burkholderia_(UID4006)	100	2.2	high	yes
101571.SAMN05712677	Complete	g__Burkholderia_(UID4006)	100	1.11	high	yes
101571.SAMN05712678	Complete	g__Burkholderia_(UID4006)	100	1.31	high	yes
101571.SAMN05712679	Complete	g__Burkholderia_(UID4006)	99.6	1.56	high	yes
101571.SAMN05712680	Complete	g__Burkholderia_(UID4006)	100	1.97	high	yes
101571.SAMN05712681	Complete	g__Burkholderia_(UID4006)	100	1.7	high	yes
101571.SAMN05712682	Complete	g__Burkholderia_(UID4006)	99.72	1.56	high	yes
101571.SAMN05712683	Complete	g__Burkholderia_(UID4006)	99.73	2.02	high	yes
101571.SAMN05712684	Complete	g__Burkholderia_(UID4006)	100	1.72	high	yes
101571.SAMN05712685	Complete	g__Burkholderia_(UID4006)	100	1.66	high	yes
101571.SAMN05712686	Complete	g__Burkholderia_(UID4006)	100	1.56	high	yes
101571.SAMN05712687	Complete	g__Burkholderia_(UID4006)	100	1.82	high	yes
101571.SAMN06234522	Complete	g__Burkholderia_(UID4006)	100	1.79	high	yes
1016998.SAMN02603951	Complete	f__Enterobacteriaceae_(UID5139)	100	0.36	high	yes
1017264.SAMN02603647	Complete	o__Burkholderiales_(UID4000)	100	0	high	yes
1017266.SAMN02471926	Complete	o__Lactobacillales_(UID543)	99.24	0	high	yes
1017270.SAMN04263890	Complete	c__Bacilli_(UID257)	99.34	0.55	high	yes
1017270.SAMN04487808	Complete	c__Bacilli_(UID257)	99.34	0.55	high	yes
1017273.SAMN03406601	Complete	c__Bacilli_(UID259)	98.68	2.21	high	yes
1017273.SAMN05443094	Complete	c__Bacilli_(UID259)	98.68	2.21	high	yes
1017277.SAMN04263895	Complete	c__Bacilli_(UID259)	99.34	0	high	yes
1017277.SAMN05216342	Complete	c__Bacilli_(UID259)	99.34	0	high	yes
1018.SAMN03197683	Complete	p__Bacteroidetes_(UID2605)	100	0	high	yes
102125.SAMN02261354	Complete	p__Cyanobacteria_(UID2192)	99.78	0.22	high	no
102127.SAMN02261249	Complete	p__Cyanobacteria_(UID2143)	93.48	0.82	high	no
102129.SAMN02256520	Complete	p__Cyanobacteria_(UID2143)	99.05	1.09	high	no
102232.SAMN02261353	Complete	p__Cyanobacteria_(UID2192)	98.84	0	high	no
102608.SAMD00060973	Complete	g__Helicobacter_(UID3132)	99.01	0	high	yes
102611.SAMN02736817	Complete	g__Helicobacter_(UID3132)	99.57	0.1	high	yes
102616.SAMEA2272535	Complete	g__Helicobacter_(UID3132)	98.55	0.14	high	yes
102617.SAMN03331743	Complete	g__Helicobacter_(UID3132)	99.36	0	high	yes
102617.SAMN06186787	Complete	g__Helicobacter_(UID3132)	99.36	0.06	high	yes
102618.SAMN02472263	Complete	g__Helicobacter_(UID3132)	99.22	0.96	high	yes
102684.SAMN04348603	Complete	o__Lactobacillales_(UID544)	100	0	high	yes
1026882.SAMN02469574	Complete	c__Gammaproteobacteria_(UID4267)	100	0.7	high	no
1027249.SAMN05216179	Complete	c__Bacilli_(UID256)	99.34	0.72	high	no
1027273.SAMN02851611	Complete	c__Gammaproteobacteria_(UID4444)	98.78	1.72	high	yes
1027292.SAMN00262641	Complete	c__Bacilli_(UID259)	99.33	0	high	yes
1027360.SAMN02469763	Complete	f__Enterobacteriaceae_(UID5054)	99.25	0.45	high	yes
1027364.SAMN02469760	Complete	f__Enterobacteriaceae_(UID5054)	99.75	0.5	high	yes
1027371.SAMD00041830	Complete	o__Actinomycetales_(UID1814)	99.73	0	high	yes
1027372.SAMN02471974	Complete	o__Lactobacillales_(UID544)	99.63	0	high	yes
1027373.SAMN02469592	Complete	root_(UID1)	100	100	low	no
1027374.SAMN02469589	Complete	k__Archaea_(UID2)	94.17	0	high	yes
1027396.SAMN02415240	Complete	c__Bacilli_(UID354)	99.45	0	high	yes
1027397.PRJNA66419	Complete	f__Enterobacteriaceae_(UID5054)	100	0	high	yes
1028.SAMN05661096	Complete	o__Cytophagales_(UID2936)	100	0.6	high	no
1028307.SAMN02603581	Complete	f__Enterobacteriaceae_(UID5121)	100	0.39	high	yes
1028416.SAMEA3731239	Complete	o__Pseudomonadales_(UID4679)	99.4	0.41	high	no
1028490.SAMEA4028762	Complete	o__Lactobacillales_(UID462)	99.38	2.16	high	yes
1028566.SAMN02604152	Complete	c__Thermoprotei_(UID147)	98.39	0	high	yes
1028567.SAMN02604153	Complete	c__Thermoprotei_(UID147)	98.39	0	high	yes
1028799.SAMN02603393	Complete	g__Staphylococcus_(UID301)	99.37	0.08	high	yes
1028800.SAMEA3139073	Complete	f__Rhizobiaceae_(UID3564)	95.04	0.53	high	yes
1028801.SAMEA3139072	Complete	f__Rhizobiaceae_(UID3564)	95.32	0.21	high	yes
1028802.SAMN02952883	Complete	f__Pasteurellaceae_(UID4932)	96.59	14.53	low	yes
1028803.SAMN02952884	Complete	f__Pasteurellaceae_(UID4932)	99.66	5.97	medium	yes
1028804.SAMN02952885	Complete	f__Pasteurellaceae_(UID4932)	99.43	0.74	high	yes
1028805.SAMN02952886	Complete	f__Pasteurellaceae_(UID4932)	99.66	13.86	low	yes
1028806.SAMN02952887	Complete	f__Pasteurellaceae_(UID4932)	99.43	0	high	yes
102891.SAMN03353435	Complete	o__Actinomycetales_(UID1663)	98.56	0.55	high	yes
1028989.SAMD00019511	Complete	o__Pseudomonadales_(UID4488)	100	0.26	high	no
1029718.SAMD00060989	Complete	p__Firmicutes_(UID240)	100	0	high	yes
1029756.SAMN02641510	Complete	o__Rhizobiales_(UID3447)	98.88	0	high	no
1029822.SAMN02470897	Complete	o__Lactobacillales_(UID374)	99.48	0.31	high	yes
1029823.SAMN02470194	Complete	f__Moraxellaceae_(UID4680)	99.93	0.91	high	no
1029824.SAMN02470195	Complete	o__Actinomycetales_(UID1530)	98.68	0	high	yes
1029825.SAMN02603116	Complete	g__Brucella_(UID3505)	99.09	0.82	high	yes
1029977.SAMN01805316	Complete	f__Enterobacteriaceae_(UID5139)	99.79	0.04	high	yes
1029978.SAMN01823705	Complete	f__Enterobacteriaceae_(UID5139)	100	0.04	high	yes
1029979.SAMN01805317	Complete	f__Enterobacteriaceae_(UID5139)	99.64	0.04	high	yes
1029980.SAMN01805335	Complete	f__Enterobacteriaceae_(UID5139)	99.93	0.78	high	yes
1029981.SAMN02568576	Complete	f__Enterobacteriaceae_(UID5139)	100	0.34	high	yes
1029982.SAMN01823750	Complete	f__Enterobacteriaceae_(UID5139)	99.88	0.61	high	yes
1029983.SAMN01823751	Complete	f__Enterobacteriaceae_(UID5139)	100	0.33	high	yes
1029984.SAMN01041175	Complete	f__Enterobacteriaceae_(UID5139)	99.89	0.31	high	yes
1029989.SAMN02415183	Complete	f__Enterobacteriaceae_(UID5139)	99.74	0.33	high	yes
1029990.SAMN02415182	Complete	f__Enterobacteriaceae_(UID5139)	99.46	0.32	high	yes
1029996.SAMN01087967	Complete	f__Enterobacteriaceae_(UID5139)	99.71	0.04	high	yes
1029997.SAMN01087969	Complete	f__Enterobacteriaceae_(UID5139)	100	0.04	high	yes
1029998.SAMN01087970	Complete	f__Enterobacteriaceae_(UID5139)	100	0.13	high	yes
1029999.SAMN01087971	Complete	f__Enterobacteriaceae_(UID5139)	100	0.2	high	yes
1030000.SAMN01087972	Complete	f__Enterobacteriaceae_(UID5139)	99.72	0.81	high	yes
1030001.SAMN01087973	Complete	f__Enterobacteriaceae_(UID5139)	99.85	0.08	high	yes
1030002.SAMN01087974	Complete	f__Enterobacteriaceae_(UID5139)	99.71	0.04	high	yes
1030003.SAMN01041042	Complete	f__Enterobacteriaceae_(UID5139)	100	0.04	high	yes
1030004.SAMN01087976	Complete	f__Enterobacteriaceae_(UID5139)	99.84	0.04	high	yes
1030005.SAMN01087978	Complete	f__Enterobacteriaceae_(UID5139)	100	0.67	high	yes
1030006.SAMN01087979	Complete	f__Enterobacteriaceae_(UID5139)	99.71	0.07	high	yes
1030007.SAMN01087980	Complete	f__Enterobacteriaceae_(UID5139)	100	0.09	high	yes
1030009.SAMN02604342	Complete	c__Bacilli_(UID285)	99.45	0	high	yes
1030157.SAMN02470047	Complete	c__Alphaproteobacteria_(UID3305)	99.55	0	high	no
1030529.SAMEA3373828	Complete	f__Paenibacillaceae_(UID973)	99.85	0.59	high	yes
1030533.SAMEA3373827	Complete	g__Streptomyces_(UID2055)	99.44	0.65	high	no
1030841.SAMN02299456	Complete	c__Betaproteobacteria_(UID3888)	100	0	high	no
1030843.SAMD00060990	Complete	f__Porphyromonadaceae_(UID2622)	99.92	0.31	high	yes
1031288.SAMN02440782	Complete	c__Clostridia_(UID1118)	99.19	0	high	yes
1031536.SAMN03248542	Complete	c__Epsilonproteobacteria_(UID3066)	98.78	0	high	yes
1031564.SAMN03248541	Complete	c__Epsilonproteobacteria_(UID3066)	98.78	0.37	high	no
1031709.SAMN02602996	Complete	o__Actinomycetales_(UID1530)	100	0	high	yes
1031710.SAMN02603268	Complete	o__Rhizobiales_(UID3642)	99.36	0	high	yes
1031711.SAMN02603411	Complete	f__Burkholderiaceae_(UID4003)	98.11	0.46	high	yes
1031742.SAMN03737969	Complete	c__Epsilonproteobacteria_(UID3066)	99.88	0.37	high	yes
1031746.SAMN03737973	Complete	c__Epsilonproteobacteria_(UID3065)	99.88	0	high	yes
1032069.SAMN03737995	Complete	c__Epsilonproteobacteria_(UID3065)	98.95	0	high	yes
1032240.SAMN03654041	Complete	k__Bacteria_(UID3060)	98.37	0	high	yes
1032480.SAMD00061117	Complete	o__Actinomycetales_(UID1697)	99.31	1.12	high	no
1032488.SAMN02299457	Complete	c__Betaproteobacteria_(UID3888)	99.87	0	high	no
1032505.SAMN02641567	Complete	k__Bacteria_(UID2329)	100	0	high	yes
1032506.SAMN00828778	Complete	g__Prevotella_(UID2724)	98.99	0	high	yes
1032845.SAMN02602971	Complete	g__Rickettsia_(UID3815)	99.59	0.33	high	yes
1033730.PRJEA82327	WGS	o__Actinomycetales_(UID1697)	99.22	1.04	high	no
1033731.SAMEA2272181	Complete	p__Bacteroidetes_(UID2605)	99.52	0	high	yes
1033731.SAMN05444145	Complete	p__Bacteroidetes_(UID2605)	100	0	high	yes
1033732.PRJEA82331	Complete	p__Bacteroidetes_(UID2605)	99.76	0.48	high	no
1033733.PRJEA70539	Complete	o__Clostridiales_(UID1125)	99.39	0.91	high	no
1033734.SAMEA2272358	Complete	g__Bacillus_(UID856)	96	4.84	high	no
1033736.PRJEA82613	WGS	o__Actinomycetales_(UID1572)	99.42	0	high	no
1033737.SAMEA2272503	Complete	o__Clostridiales_(UID1375)	98.2	1.69	high	yes
1033738.PRJEA70549	Complete	k__Bacteria_(UID203)	32.76	0	low	no
1033739.PRJEA70831	Complete	c__Bacilli_(UID259)	99.34	1.38	high	no
1033740.SAMEA2272665	Complete	c__Bacilli_(UID259)	98.68	0.39	high	no
1033741.SAMEA3246152	Complete	o__Rhizobiales_(UID3654)	99.53	2.27	high	no
1033743.SAMEA2271960	Complete	f__Paenibacillaceae_(UID971)	98.63	1.84	high	no
1033744.SAMEA2272315	Complete	o__Clostridiales_(UID1120)	97.55	0	high	no
1033802.SAMN02472183	Complete	c__Gammaproteobacteria_(UID4202)	96.8	2.1	high	no
1033806.SAMEA2271992	Complete	f__Halobacteriaceae_(UID85)	96.53	0.67	high	yes
1033806.SAMN02472187	Complete	f__Halobacteriaceae_(UID85)	92.33	1.47	high	yes
1033810.SAMN02472186	Complete	c__Bacilli_(UID285)	90.02	10.82	low	no
1033813.SAMN02603711	Complete	f__Enterobacteriaceae_(UID5124)	99.97	0.33	high	yes
1033837.SAMN02603965	Complete	g__Lactobacillus_(UID377)	99.03	0.28	high	yes
1033846.SAMN04917425	Complete	c__Gammaproteobacteria_(UID4444)	99.98	0	high	no
1033854.SAMN02441672	Complete	c__Gammaproteobacteria_(UID4274)	99.94	0	high	yes
1033922.SAMN04606842	Complete	o__Actinomycetales_(UID1815)	99.75	0.57	high	yes
1033983.SAMN03995694	Complete	g__Lactobacillus_(UID380)	98.45	1.94	high	yes
1033991.SAMN02769652	Complete	f__Rhizobiaceae_(UID3564)	95.48	0	high	yes
1033992.SAMN02597181	Complete	o__Pseudomonadales_(UID4488)	100	0.28	high	yes
1033993.SAMN02597178	Complete	o__Pseudomonadales_(UID4488)	100	0.28	high	yes
1033994.SAMN02597180	Complete	o__Pseudomonadales_(UID4488)	100	0.11	high	yes
1034345.SAMEA2272806	Complete	p__Actinobacteria_(UID2112)	100	0	high	no
1034346.PRJEA70545	Complete	k__Bacteria_(UID2372)	100	2.83	high	yes
1034347.PRJEA68337	Complete	f__Bacillaceae_(UID829)	98.1	4.19	high	no
1034768.SAMN02256401	Complete	o__Actinomycetales_(UID1814)	99.82	0	high	yes
1034769.SAMN02441697	Complete	f__Paenibacillaceae_(UID973)	99.03	1.08	high	no
1034807.SAMEA3138411	Complete	f__Flavobacteriaceae_(UID2817)	98.59	0.71	high	no
1034808.SAMN02469901	Complete	g__Mycoplasma_(UID2415)	100	0	high	no
1034809.SAMEA2272235	Complete	g__Staphylococcus_(UID298)	99.49	0	high	yes
1034836.SAMN02603869	Complete	g__Bacillus_(UID865)	99.59	0.13	high	yes
1034943.SAMEA2610544	Complete	c__Gammaproteobacteria_(UID4266)	100	2.34	high	yes
1034943.SAMEA2747211	Complete	c__Gammaproteobacteria_(UID4266)	100	2.34	high	yes
1035.SAMEA3146256	Complete	o__Rhizobiales_(UID3642)	95.56	0.85	high	yes
1035116.SAMN01893923	Complete	f__Vibrionaceae_(UID4865)	99.91	1.46	high	yes
1035184.SAMD00036762	Complete	g__Streptococcus_(UID559)	99.17	0.35	high	yes
1035184.SAMN00621704	Complete	g__Streptococcus_(UID559)	97.83	0	high	yes
1035185.SAMN00621706	Complete	g__Streptococcus_(UID561)	100	0.34	high	yes
1035187.SAMN00621701	Complete	g__Streptococcus_(UID576)	99.87	0.27	high	yes
1035188.SAMN00621708	Complete	f__Pasteurellaceae_(UID4932)	97.86	0.59	high	no
1035189.SAMN00621709	Complete	g__Streptococcus_(UID561)	98.48	1.17	high	no
1035190.SAMN00621710	Complete	g__Streptococcus_(UID576)	98.75	0.33	high	yes
1035191.SAMN02436690	Complete	c__Alphaproteobacteria_(UID3422)	100	0	high	yes
1035193.SAMN02436687	Complete	p__Bacteroidetes_(UID2605)	100	0	high	no
1035194.SAMN02436929	Complete	f__Pasteurellaceae_(UID4932)	99.24	0.23	high	yes
1035195.SAMN02436928	Complete	o__Actinomycetales_(UID1809)	100	0.45	high	no
1035196.SAMN02436860	Complete	o__Clostridiales_(UID1120)	100	0	high	yes
1035196.SAMN02441325	Complete	o__Clostridiales_(UID1120)	100	0	high	yes
1035197.SAMN02436797	Complete	o__Bacteroidales_(UID2657)	97.12	0.37	high	no
1035308.SAMN02256502	Complete	k__Bacteria_(UID203)	100	98.28	low	no
1035377.SAMN02603531	Complete	g__Yersinia_(UID5070)	99.82	0.04	high	yes
1035377.SAMN03074123	Complete	g__Yersinia_(UID5070)	99.82	0.04	high	yes
1035707.SAMN05216552	Complete	o__Burkholderiales_(UID4002)	99.87	0.65	high	no
1035817.SAMN02603656	Complete	f__Bifidobacteriaceae_(UID1462)	100	0	high	yes
1035839.SAMN02393707	Complete	f__Pasteurellaceae_(UID4932)	99.47	0.06	high	yes
1036171.SAMN02470189	Complete	f__Paenibacillaceae_(UID973)	99.85	0.76	high	yes
1036172.SAMN02604193	Complete	k__Bacteria_(UID3060)	100	0.41	high	yes
1036177.SAMN02470702	Complete	o__Lactobacillales_(UID462)	99.07	2.31	high	yes
1036181.SAMN05421756	Complete	o__Actinomycetales_(UID1697)	98.7	0	high	no
103621.SAMN03197959	Complete	f__Actinomycetaceae_(UID1531)	99.53	1.58	high	yes
1036672.SAMN01940915	Complete	c__Betaproteobacteria_(UID3959)	93.62	0	high	no
1036673.SAMN02603153	Complete	f__Paenibacillaceae_(UID971)	99.16	0	high	yes
1036674.SAMN02469973	Complete	c__Gammaproteobacteria_(UID4761)	98.54	0.51	high	no
1036677.SAMN02745719	Complete	p__Euryarchaeota_(UID49)	99.18	0.65	high	yes
1036735.SAMN02471362	Complete	f__Bifidobacteriaceae_(UID1462)	99.69	0.12	high	yes
1036743.SAMN02603286	Complete	o__Rhodospirillales_(UID3754)	99.5	0	high	yes
1036779.SAMN04515666	Complete	o__Rhizobiales_(UID3654)	99.06	1.1	high	no
1036780.SAMN05421844	Complete	o__Rhizobiales_(UID3654)	98.64	1.1	high	yes
103690.SAMD00061094	Complete	p__Cyanobacteria_(UID2189)	99.19	0	high	no
1037256.SAMN01041038	Complete	f__Enterobacteriaceae_(UID5139)	99.83	0.04	high	yes
1037259.SAMN01087984	Complete	f__Enterobacteriaceae_(UID5139)	99.94	0.59	high	yes
1037261.SAMN01087985	Complete	f__Enterobacteriaceae_(UID5139)	99.76	0.43	high	yes
1037262.SAMN01823743	Complete	f__Enterobacteriaceae_(UID5139)	100	0.04	high	yes
103733.SAMN02645315	Complete	o__Actinomycetales_(UID1746)	100	5.09	medium	no
1037355.SAMN05660349	Complete	o__Bacteroidales_(UID2621)	99.23	0.58	high	yes
1037409.SAMD00060992	Complete	g__Bradyrhizobium_(UID3699)	100	0.15	high	yes
1037409.SAMN02441114	Complete	g__Bradyrhizobium_(UID3699)	100	0.15	high	yes
1037410.SAMN02469897	Complete	g__Mycoplasma_(UID2428)	100	0	high	no
1037890.SAMN02469846	Complete	f__Enterobacteriaceae_(UID5121)	99.77	0.83	high	yes
1037908.SAMN02469847	Complete	f__Enterobacteriaceae_(UID5121)	99.85	1.22	high	yes
1037911.SAMN02604280	Complete	g__Pseudomonas_(UID4550)	99.66	0.37	high	yes
1037915.SAMN02436415	Complete	f__Pseudomonadaceae_(UID4490)	99.98	0.44	high	yes
103796.SAMD00028038	Complete	o__Pseudomonadales_(UID4488)	98.95	0.54	high	yes
103796.SAMN05589874	Complete	o__Pseudomonadales_(UID4488)	100	0.54	high	yes
103796.SAMN05589875	Complete	o__Pseudomonadales_(UID4488)	100	0.22	high	yes
103796.SAMN06197075	Complete	o__Pseudomonadales_(UID4488)	100	0.22	high	yes
103796.SAMN06197077	Complete	o__Pseudomonadales_(UID4488)	99.68	0.22	high	yes
103796.SAMN06197079	Complete	o__Pseudomonadales_(UID4488)	99.68	0.22	high	yes
103796.SAMN06197089	Complete	o__Pseudomonadales_(UID4488)	100	1.14	high	yes
103796.SAMN06323270	Complete	o__Pseudomonadales_(UID4488)	100	0.54	high	yes
103796.SAMN06323273	Complete	o__Pseudomonadales_(UID4488)	100	0.54	high	yes
1038014.SAMN04487910	Complete	s__algicola_(UID2847)	99.62	0.29	high	no
103808.SAMN03329995	Complete	o__Actinomycetales_(UID1815)	99.81	1.36	high	yes
103816.SAMN04357314	Complete	o__Actinomycetales_(UID1815)	99.81	0.6	high	yes
103816.SAMN04490240	Complete	o__Actinomycetales_(UID1815)	99.43	0.6	high	yes
103817.SAMN04226596	Complete	o__Actinomycetales_(UID1663)	99.28	0	high	yes
103855.SAMN03790813	Complete	o__Burkholderiales_(UID4000)	99.53	0	high	yes
103855.SAMN03790814	Complete	o__Burkholderiales_(UID4000)	99.53	0	high	yes
1038844.SAMN02471605	Complete	f__Enterobacteriaceae_(UID5162)	99.93	0.2	high	yes
1038856.SAMN05366384	Complete	c__Bacilli_(UID259)	99.17	0	high	no
1038858.SAMN02440776	Complete	o__Rhizobiales_(UID3642)	100	0	high	no
1038859.SAMN02441128	Complete	g__Bradyrhizobium_(UID3699)	100	0.5	high	no
1038860.SAMN02441450	Complete	g__Bradyrhizobium_(UID3699)	99.6	0.75	high	no
1038861.SAMN02441115	Complete	g__Bradyrhizobium_(UID3699)	99.99	0.6	high	yes
1038862.SAMN02441026	Complete	g__Bradyrhizobium_(UID3699)	100	0.78	high	no
1038864.SAMN02441125	Complete	g__Bradyrhizobium_(UID3699)	99.86	0	high	yes
1038866.SAMN02256452	Complete	g__Bradyrhizobium_(UID3699)	99.86	0.15	high	yes
1038867.SAMN02440715	Complete	g__Bradyrhizobium_(UID3699)	99.99	1.04	high	no
1038869.SAMN02440713	Complete	g__Burkholderia_(UID4006)	100	0.54	high	yes
1038870.SAMN02440788	Complete	g__Burkholderia_(UID4006)	100	0.54	high	yes
1038921.SAMN02436365	Complete	f__Pseudomonadaceae_(UID4490)	99.98	0.14	high	yes
1038922.SAMN02436465	Complete	f__Pseudomonadaceae_(UID4490)	99.69	0.1	high	yes
1038923.SAMN02436384	Complete	f__Pseudomonadaceae_(UID4490)	100	0.1	high	yes
1038924.SAMN02436383	Complete	g__Pseudomonas_(UID4550)	99.66	0.48	high	yes
104087.SAMN03001946	Complete	f__Pseudomonadaceae_(UID4490)	99.69	0.47	high	yes
104087.SAMN04490185	Complete	g__Pseudomonas_(UID4576)	99.38	0.77	high	yes
104087.SAMN05947123	Complete	g__Pseudomonas_(UID4550)	98.78	0.65	high	yes
104087.SAMN06102480	Complete	g__Pseudomonas_(UID4576)	99.57	0.05	high	yes
1040963.SAMN04201205	Complete	g__Chlamydophila_(UID3014)	97.89	0.12	high	yes
1040964.SAMN02470898	Complete	o__Lactobacillales_(UID374)	99.48	0.52	high	yes
1040978.SAMN02440787	Complete	f__Burkholderiaceae_(UID4003)	99.94	0.07	high	yes
1040979.SAMN02256497	Complete	f__Burkholderiaceae_(UID4003)	99.94	0.29	high	yes
1040980.SAMN02440789	Complete	o__Rhizobiales_(UID3450)	99.51	0.37	high	yes
1040981.SAMN02584909	Complete	o__Rhizobiales_(UID3450)	98.68	0.49	high	yes
1040982.SAMN02441449	Complete	o__Rhizobiales_(UID3450)	99.51	0.16	high	yes
1040983.SAMN02441124	Complete	o__Rhizobiales_(UID3450)	99.51	0.16	high	yes
1040984.SAMN02597200	Complete	o__Rhizobiales_(UID3450)	99.51	0	high	yes
1040985.SAMN02597202	Complete	o__Rhizobiales_(UID3450)	99.18	1.84	high	yes
1040986.SAMN02440597	Complete	o__Rhizobiales_(UID3450)	99.1	0.2	high	no
1040987.SAMN02597203	Complete	o__Rhizobiales_(UID3450)	99.51	0.41	high	no
1040988.SAMN02441380	Complete	g__Bradyrhizobium_(UID3699)	99.84	0.05	high	yes
1040989.SAMN02441123	Complete	g__Bradyrhizobium_(UID3699)	99.35	1.05	high	no
104099.SAMN03799295	Complete	o__Rhodospirillales_(UID3754)	100	0	high	yes
104102.SAMN02849419	Complete	o__Rhodospirillales_(UID3754)	100	0	high	yes
104102.SAMN03799288	Complete	o__Rhodospirillales_(UID3754)	99.5	0	high	yes
104102.SAMN03799291	Complete	o__Rhodospirillales_(UID3754)	99.88	0	high	yes
1041138.SAMN02441721	Complete	f__Rhizobiaceae_(UID3591)	99.9	0.34	high	yes
1041139.SAMN02256420	Complete	f__Rhizobiaceae_(UID3563)	100	0.85	high	no
1041140.SAMN02441595	Complete	f__Rhizobiaceae_(UID3591)	99.94	0.03	high	yes
1041141.SAMN02441035	Complete	f__Rhizobiaceae_(UID3591)	99.9	0.09	high	yes
1041142.SAMN02440922	Complete	f__Rhizobiaceae_(UID3564)	99.87	0.09	high	yes
1041143.SAMN02441563	Complete	f__Rhizobiaceae_(UID3591)	99.94	0.03	high	yes
1041144.SAMN02441574	Complete	f__Rhizobiaceae_(UID3591)	99.7	0.03	high	yes
1041145.SAMN02441560	Complete	f__Rhizobiaceae_(UID3591)	99.79	0.03	high	yes
1041146.SAMN02441564	Complete	f__Rhizobiaceae_(UID3564)	100	0.64	high	no
1041147.SAMN02441532	Complete	f__Rhizobiaceae_(UID3564)	99.54	0.34	high	yes
1041148.SAMN02441594	Complete	g__Ensifer_(UID3566)	99.24	0	high	yes
1041150.SAMN02440912	Complete	g__Ensifer_(UID3566)	99.24	0	high	yes
1041151.SAMN02440409	Complete	g__Ensifer_(UID3566)	99.59	0	high	yes
1041152.SAMN02440595	Complete	g__Ensifer_(UID3566)	99.59	0.31	high	yes
1041153.SAMN02440602	Complete	g__Ensifer_(UID3566)	99.59	0.31	high	yes
1041154.SAMN02440882	Complete	g__Ensifer_(UID3566)	99.28	0.31	high	yes
1041155.SAMN02440921	Complete	g__Ensifer_(UID3566)	99.59	0.31	high	yes
1041156.SAMN02441575	Complete	g__Ensifer_(UID3566)	99.51	0.31	high	yes
1041157.SAMN02597176	Complete	g__Ensifer_(UID3566)	99.28	0	high	yes
1041159.SAMN02597201	Complete	f__Rhizobiaceae_(UID3565)	100	0	high	no
1041504.SAMD00016607	Complete	p__Firmicutes_(UID240)	100	0.99	high	no
1041521.SAMN02470918	Complete	o__Lactobacillales_(UID374)	98.95	0.26	high	yes
1041522.SAMN00622208	Complete	g__Mycobacterium_(UID1816)	99.94	0	high	yes
1041522.SAMN06760893	Complete	g__Mycobacterium_(UID1816)	98.43	0	high	yes
1041809.SAMD00016606	Complete	p__Firmicutes_(UID240)	100	0	high	yes
1041826.SAMN02603612	Complete	f__Flavobacteriaceae_(UID2817)	99.65	0.53	high	yes
1041930.SAMN02603117	Complete	p__Euryarchaeota_(UID49)	100	0	high	no
1041938.SAMN02954344	Complete	p__Cyanobacteria_(UID2143)	95.65	0.82	high	no
1041939.SAMN02954344	Complete	p__Cyanobacteria_(UID2143)	94.02	0.95	high	no
1042156.SAMD00060994	Complete	f__Lachnospiraceae_(UID1255)	98.55	1.72	high	no
1042163.SAMN02469848	Complete	f__Paenibacillaceae_(UID971)	99.73	0.27	high	yes
1042209.SAMN02471959	Complete	g__Pseudomonas_(UID4550)	99.25	0.6	high	yes
1042326.SAMN02597175	Complete	f__Rhizobiaceae_(UID3564)	100	0.66	high	yes
1042375.SAMN02470153	Complete	o__Oceanospirillales_(UID4446)	99.57	0.79	high	yes
1042376.SAMN02470154	Complete	f__Flavobacteriaceae_(UID2845)	96.81	0.84	high	no
1042377.SAMN02470156	Complete	c__Gammaproteobacteria_(UID4444)	99.14	0.86	high	no
1042399.SAMN02436800	Complete	g__Lactobacillus_(UID377)	98.83	0	high	yes
1042400.SAMN02436863	Complete	g__Lactobacillus_(UID377)	98.83	0	high	yes
1042402.SAMN02436934	Complete	o__Lactobacillales_(UID543)	100	0.38	high	yes
1042403.SAMN02604350	Complete	f__Bifidobacteriaceae_(UID1460)	100	0	high	yes
1042417.SAMN02603038	Complete	c__Spirochaetia_(UID2496)	98.75	0	high	yes
104268.SAMN03733602	Complete	f__Flavobacteriaceae_(UID2845)	99.66	0.72	high	yes
104268.SAMN05444344	Complete	f__Flavobacteriaceae_(UID2845)	99.66	0.55	high	yes
104270.SAMD00050834	Complete	f__Flavobacteriaceae_(UID2845)	99.33	0.4	high	yes
1042803.SAMN02470246	Complete	f__Enterobacteriaceae_(UID5162)	99.31	0.49	high	yes
1042804.SAMN00765209	Complete	f__Enterobacteriaceae_(UID5162)	99.62	0.14	high	yes
1042873.SAMN05934577	Complete	g__Bacillus_(UID902)	98.59	3.4	high	yes
1042874.SAMN05934576	Complete	g__Bacillus_(UID902)	98.59	0.81	high	yes
1042875.SAMN05934578	Complete	g__Bacillus_(UID901)	98.64	0.27	high	yes
1042876.SAMN02603862	Complete	g__Pseudomonas_(UID4526)	99.83	0.7	high	yes
1042877.SAMN02603471	Complete	p__Euryarchaeota_(UID4)	100	0	high	no
1042878.SAMN02603269	Complete	f__Burkholderiaceae_(UID4003)	98.87	0.15	high	yes
1043205.SAMN02471205	Complete	o__Actinomycetales_(UID1663)	99.45	0.55	high	no
104336.SAMN03256325	Complete	o__Actinomycetales_(UID1593)	99.37	0.76	high	yes
104336.SAMN06392749	Complete	o__Actinomycetales_(UID1593)	98.99	0	high	yes
1043493.SAMD00019178	Complete	o__Actinomycetales_(UID1572)	97.69	0.58	high	yes
1043493.SAMN05421637	Complete	o__Actinomycetales_(UID1572)	97.69	0.58	high	yes
1044.SAMN02737001	Complete	o__Sphingomonadales_(UID3310)	99.25	0.6	high	no
1044999.SAMN01939134	Complete	f__Enterobacteriaceae_(UID5054)	97.42	0.22	high	yes
1045004.SAMN02441565	Complete	o__Lactobacillales_(UID374)	97.06	0.53	high	yes
1045004.SAMN02471115	Complete	o__Lactobacillales_(UID374)	97.06	0.53	high	yes
1045009.SAMN02469456	Complete	f__Micrococcaceae_(UID1623)	97.25	0.57	high	no
1045010.SAMN05007044	Complete	f__Enterobacteriaceae_(UID5124)	99.97	0.38	high	yes
1045010.SAMN05007045	Complete	f__Enterobacteriaceae_(UID5124)	99.95	2.91	high	yes
1045012.SAMN02584913	Complete	o__Clostridiales_(UID1212)	100	0.68	high	yes
1045558.SAMN05216175	Complete	o__Oceanospirillales_(UID4446)	99.79	1.16	high	no
1045773.SAMN05216555	Complete	f__Micrococcaceae_(UID1631)	99.71	0.88	high	no
1045774.SAMN05421872	Complete	o__Actinomycetales_(UID1697)	99.48	1.04	high	no
1045775.SAMN05216378	Complete	f__Paenibacillaceae_(UID971)	99.63	0	high	no
1045808.SAMN05786337	WGS	o__Actinomycetales_(UID1815)	99.28	0.57	high	yes
1045854.SAMN02603132	Complete	o__Lactobacillales_(UID375)	96.99	0	high	yes
1045855.SAMN02603133	Complete	f__Xanthomonadaceae_(UID4214)	97.76	0.94	high	no
1045856.SAMN02604307	Complete	f__Enterobacteriaceae_(UID5124)	99.67	0.04	high	yes
1045857.SAMN02952935	Complete	f__Enterobacteriaceae_(UID5121)	99.01	0.85	high	yes
1045858.SAMN02603670	Complete	c__Spirochaetia_(UID2496)	99.2	0.8	high	yes
104605.SAMN03105962	Complete	o__Sphingomonadales_(UID3310)	92.07	0.02	high	yes
104623.SAMN02470747	Complete	f__Enterobacteriaceae_(UID5054)	99.37	0.88	high	no
104628.SAMD00047008	Complete	k__Bacteria_(UID203)	96.36	18.18	low	yes
1046581.SAMN02222159	Complete	k__Bacteria_(UID2993)	99.41	0	high	yes
1046596.SAMD00036560	Complete	o__Lactobacillales_(UID374)	97.64	0.89	high	yes
1046596.SAMN02369460	Complete	o__Lactobacillales_(UID374)	98.17	0.89	high	yes
1046596.SAMN02471469	Complete	o__Lactobacillales_(UID374)	87.07	0.56	medium	yes
1046624.SAMD00060995	Complete	o__Lactobacillales_(UID543)	99.99	0.19	high	yes
1046625.SAMN02471142	Complete	f__Moraxellaceae_(UID4680)	91.37	6.1	medium	yes
1046627.SAMN02469766	Complete	s__algicola_(UID2846)	99.34	0.07	high	no
1046629.SAMN02603111	Complete	g__Streptococcus_(UID684)	100	0.15	high	yes
104663.SAMN04488121	Complete	p__Bacteroidetes_(UID2591)	100	1.25	high	no
1046714.SAMN02472144	Complete	c__Gammaproteobacteria_(UID4761)	93.77	0.94	high	no
1046724.SAMN02256466	Complete	c__Gammaproteobacteria_(UID4444)	99.99	0.54	high	no
1046946.SAMN02440424	Complete	k__Archaea_(UID2)	73.83	3.74	medium	yes
1046958.SAMN02441274	Complete	k__Bacteria_(UID2495)	73.93	2.2	medium	yes
1046963.SAMN02440955	Complete	k__Bacteria_(UID2495)	57.24	1.1	medium	yes
1046965.SAMN02441402	Complete	k__Bacteria_(UID2495)	76.11	3.3	medium	yes
1046966.SAMN02441271	Complete	k__Bacteria_(UID2495)	87.18	1.1	medium	yes
1046967.SAMN02440544	Complete	k__Bacteria_(UID2495)	39.56	0	low	yes
1046970.SAMN02441621	Complete	k__Bacteria_(UID2495)	70.51	0	medium	yes
1046972.SAMN02441263	Complete	k__Bacteria_(UID2495)	74.73	1.47	medium	yes
1046975.SAMN02441617	Complete	k__Bacteria_(UID2495)	56.69	1.1	medium	yes
1046982.SAMN02441727	Complete	k__Bacteria_(UID2495)	88.39	4.29	medium	yes
1047003.SAMN02441729	Complete	k__Bacteria_(UID1452)	36.14	0.11	low	no
1047013.SAMN02440394	Complete	k__Bacteria_(UID3187)	85.14	3.47	medium	yes
1047018.SAMN02440393	Complete	k__Bacteria_(UID3187)	73.49	2.71	medium	yes
1047052.SAMN02441602	Complete	k__Bacteria_(UID238)	51.28	0	medium	yes
1047055.SAMN02441601	Complete	k__Bacteria_(UID203)	81.03	15.05	low	yes
1047070.SAMN02440422	Complete	k__Bacteria_(UID2495)	85.41	3.46	medium	yes
1048.SAMN04505658	Complete	c__Gammaproteobacteria_(UID4274)	99.94	0.66	high	yes
1048205.SAMN03769207	Complete	f__Streptomycetaceae_(UID2048)	99.89	1.06	high	no
1048208.SAMN02687994	Complete	f__Bacillaceae_(UID830)	99.38	0	high	yes
1048245.SAMEA2272660	Complete	g__Mycobacterium_(UID1816)	99.69	0	high	yes
1048254.SAMN00715316	Complete	f__Enterobacteriaceae_(UID5162)	99.62	0.14	high	yes
1048254.SAMN00744949	Complete	f__Enterobacteriaceae_(UID5162)	99.83	1.44	high	yes
1048254.SAMN03856947	Complete	f__Enterobacteriaceae_(UID5162)	99.62	0.41	high	yes
1048256.SAMN00715300	Complete	f__Enterobacteriaceae_(UID5162)	99.62	0.14	high	yes
1048260.SAMN02603870	Complete	k__Bacteria_(UID3187)	91.5	1.82	high	yes
1048261.SAMEA2272788	Complete	g__Pseudomonas_(UID4534)	98.23	1.68	high	yes
1048264.SAMN02471172	Complete	g__Streptococcus_(UID722)	99.93	0	high	yes
1048265.SAMN00715301	Complete	f__Enterobacteriaceae_(UID5162)	99.62	0.19	high	yes
1048266.SAMN00715302	Complete	f__Enterobacteriaceae_(UID5162)	99.62	0.19	high	yes
1048332.SAMEA2272545	Complete	g__Streptococcus_(UID684)	100	0.21	high	yes
1048334.SAMN00715303	Complete	f__Enterobacteriaceae_(UID5162)	99.62	0.14	high	yes
1048339.SAMN02261321	Complete	o__Actinomycetales_(UID1696)	100	0	high	no
1048340.SAMN05444487	Complete	p__Firmicutes_(UID242)	99.23	0	high	no
1048380.SAMD00055724	Complete	o__Clostridiales_(UID1120)	99.29	1.77	high	no
1048396.SAMN05216564	Complete	f__Halobacteriaceae_(UID96)	97.91	0.56	high	yes
1048680.SAMN02440455	Complete	f__Rhizobiaceae_(UID3564)	99.68	0	high	yes
1048689.SAMN02604278	Complete	f__Enterobacteriaceae_(UID5124)	99.97	0.04	high	yes
1048808.SAMN02469822	Complete	c__Gammaproteobacteria_(UID4274)	95.07	1.74	high	yes
1048830.SAMN02469898	Complete	f__Mycoplasmataceae_(UID2414)	99.1	1.92	high	yes
1048834.SAMN02603470	Complete	p__Firmicutes_(UID242)	99.61	0.79	high	no
1048983.SAMN02739847	Complete	o__Cytophagales_(UID2936)	99.7	0.36	high	no
1049564.SAMN02469821	Complete	c__Gammaproteobacteria_(UID4274)	98.35	1.05	high	yes
1049565.SAMN02603582	Complete	f__Enterobacteriaceae_(UID5121)	99.4	0.76	high	yes
1049581.SAMN04263913	Complete	g__Bacillus_(UID864)	99.48	0	high	yes
1049583.SAMN06296028	Complete	o__Actinomycetales_(UID1530)	99.34	0.66	high	yes
1049584.SAMN04263893	Complete	o__Actinomycetales_(UID1815)	99.84	0.94	high	yes
1049584.SAMN04487806	Complete	o__Actinomycetales_(UID1815)	99.84	0.94	high	yes
1049759.SAMN02436435	Complete	k__Bacteria_(UID2495)	95.29	0	high	yes
1049762.SAMN02436417	Complete	k__Bacteria_(UID2495)	96.47	0	high	yes
1049765.SAMN00739396	Complete	k__Bacteria_(UID2495)	95.88	0	high	yes
1049766.SAMN02436588	Complete	k__Bacteria_(UID2495)	95.88	0	high	yes
1049767.SAMN02436592	Complete	k__Bacteria_(UID2495)	95.29	0	high	yes
1049773.SAMN00739389	Complete	k__Bacteria_(UID2495)	96.47	0	high	yes
1049776.SAMN02436414	Complete	k__Bacteria_(UID2495)	95.29	0	high	yes
1049780.SAMN02436509	Complete	k__Bacteria_(UID2495)	96.47	0	high	yes
1049781.SAMN00739251	Complete	k__Bacteria_(UID2495)	92.94	0	high	yes
1049782.SAMN02436500	Complete	k__Bacteria_(UID2495)	95.29	0	high	yes
1049786.SAMN02436370	Complete	k__Bacteria_(UID2495)	96.47	0	high	yes
1049789.SAMN02436587	Complete	k__Bacteria_(UID2495)	96.47	0	high	no
1049790.SAMN02436595	Complete	k__Bacteria_(UID2495)	96.47	0	high	yes
1049795.SAMN02436428	Complete	k__Bacteria_(UID2495)	94.71	0	high	yes
1049804.SAMN02436427	Complete	k__Bacteria_(UID2495)	94.71	0	high	yes
1049806.SAMN02436591	Complete	k__Bacteria_(UID2495)	94.71	0	high	yes
1049815.SAMN00739375	Complete	k__Bacteria_(UID2495)	94.71	0	high	yes
1049819.SAMN02436381	Complete	k__Bacteria_(UID2495)	95.29	0	high	yes
1049821.SAMN00739390	Complete	k__Bacteria_(UID2495)	95.29	0.07	high	yes
1049902.SAMN02436429	Complete	k__Bacteria_(UID2495)	94.71	0	high	yes
1049903.SAMN02436376	Complete	k__Bacteria_(UID2495)	94.71	0	high	yes
1049904.SAMN02436430	Complete	k__Bacteria_(UID2495)	94.71	0	high	yes
1049905.SAMN02436501	Complete	k__Bacteria_(UID2495)	94.71	0	high	yes
1049906.SAMN02436375	Complete	k__Bacteria_(UID2495)	94.71	0	high	yes
1049911.SAMN00739369	Complete	k__Bacteria_(UID2495)	94.71	0	high	yes
1049912.SAMN00739370	Complete	k__Bacteria_(UID2495)	94.71	0	high	yes
1049920.SAMN02436373	Complete	k__Bacteria_(UID2495)	94.71	0	high	yes
1049922.SAMN02436502	Complete	k__Bacteria_(UID2495)	94.71	0	high	yes
1049923.SAMN02436508	Complete	k__Bacteria_(UID2495)	94.71	0	high	yes
1049924.SAMN02436433	Complete	k__Bacteria_(UID2495)	95.29	0	high	yes
1049925.SAMN02436379	Complete	k__Bacteria_(UID2495)	94.12	0	high	yes
1049927.SAMN02436505	Complete	k__Bacteria_(UID2495)	94.71	0	high	yes
1049928.SAMN00739244	Complete	k__Bacteria_(UID2495)	92.35	0.11	high	yes
1049929.SAMN02436589	Complete	k__Bacteria_(UID2495)	94.71	0	high	yes
1049930.SAMN02436506	Complete	k__Bacteria_(UID2495)	94.71	0	high	yes
1049931.SAMN02436424	Complete	k__Bacteria_(UID2495)	95.29	0	high	yes
1049932.SAMN02436425	Complete	k__Bacteria_(UID2495)	94.71	0	high	yes
1049933.SAMN02436374	Complete	k__Bacteria_(UID2495)	94.71	0	high	yes
1049934.SAMN02436498	Complete	k__Bacteria_(UID2495)	95.29	0	high	yes
1049935.SAMN02436590	Complete	k__Bacteria_(UID2495)	94.71	0	high	yes
1049936.SAMN02436377	Complete	k__Bacteria_(UID2495)	94.71	0	high	yes
1049937.SAMN02436582	Complete	k__Bacteria_(UID2495)	94.71	0	high	yes
1049938.SAMN02436378	Complete	k__Bacteria_(UID2495)	94.71	0	high	yes
1049939.SAMN02436416	Complete	k__Bacteria_(UID2495)	94.71	0	high	yes
1049940.SAMN01766539	Complete	k__Bacteria_(UID2495)	94.71	0	high	yes
1049941.SAMN02436369	Complete	k__Bacteria_(UID2495)	96.36	0	high	yes
1049942.SAMN02436434	Complete	k__Bacteria_(UID2495)	96.36	0	high	yes
1049943.SAMN00739368	Complete	k__Bacteria_(UID2495)	96.47	0	high	yes
1049944.SAMN00739367	Complete	k__Bacteria_(UID2495)	96.47	0	high	yes
1049945.SAMN02436371	Complete	k__Bacteria_(UID2495)	96.36	0	high	yes
1049946.SAMN02436368	Complete	k__Bacteria_(UID2495)	96.36	0	high	yes
1049964.SAMN02436423	Complete	k__Bacteria_(UID2495)	96.47	0	high	yes
1049966.SAMN02436372	Complete	k__Bacteria_(UID2495)	96.47	0	high	yes
1049968.SAMN02436380	Complete	k__Bacteria_(UID2495)	96.36	0	high	yes
1049970.SAMN02436507	Complete	k__Bacteria_(UID2495)	95.29	0	high	no
1049971.SAMN02436419	Complete	k__Bacteria_(UID2495)	96.47	0	high	yes
1049972.SAMN02436421	Complete	k__Bacteria_(UID2495)	96.47	0	high	yes
1049973.SAMN02436432	Complete	k__Bacteria_(UID2495)	98.82	0.11	high	yes
1049974.SAMN02436594	Complete	k__Bacteria_(UID2495)	96.47	0.11	high	yes
1049976.SAMN02436499	Complete	k__Bacteria_(UID2495)	96.47	0	high	yes
1049977.SAMN02436584	Complete	k__Bacteria_(UID2495)	96.36	0	high	yes
1049978.SAMN02436503	Complete	k__Bacteria_(UID2495)	95.78	0	high	yes
1049979.SAMN02436504	Complete	k__Bacteria_(UID2495)	96.36	0	high	yes
1049980.SAMN02436418	Complete	k__Bacteria_(UID2495)	95.19	0	high	yes
1049981.SAMN01047922	Complete	k__Bacteria_(UID2495)	96.36	0	high	yes
1049982.SAMN02436497	Complete	k__Bacteria_(UID2495)	95.19	0	high	yes
1049983.SAMN02436585	Complete	k__Bacteria_(UID2495)	95.78	0	high	yes
1049984.SAMN02436420	Complete	k__Bacteria_(UID2495)	96.36	0	high	yes
1049985.SAMN02436422	Complete	k__Bacteria_(UID2495)	96.47	0	high	yes
1050107.SAMN03852102	Complete	g__Lactobacillus_(UID377)	98.41	0	high	yes
1050107.SAMN06066454	Complete	g__Lactobacillus_(UID377)	98.41	0	high	yes
1050174.SAMN03462986	Complete	o__Actinomycetales_(UID1809)	99.1	0.45	high	no
1050190.SAMN02367594	Complete	f__Enterobacteriaceae_(UID5124)	99.9	0.51	high	yes
1050190.SAMN02367813	Complete	f__Enterobacteriaceae_(UID5124)	99.9	0.55	high	yes
1050190.SAMN02367817	Complete	f__Enterobacteriaceae_(UID5124)	99.78	0.55	high	yes
1050190.SAMN03265018	Complete	f__Enterobacteriaceae_(UID5124)	99.9	1	high	yes
1050190.SAMN03265019	Complete	f__Enterobacteriaceae_(UID5124)	99.84	0.55	high	yes
1050190.SAMN03265020	Complete	f__Enterobacteriaceae_(UID5124)	99.6	0.55	high	yes
1050190.SAMN03265021	Complete	f__Enterobacteriaceae_(UID5124)	99.9	0.51	high	yes
1050193.SAMN03265070	Complete	f__Enterobacteriaceae_(UID5124)	99.9	0.38	high	yes
1050193.SAMN03265071	Complete	f__Enterobacteriaceae_(UID5124)	99.9	0.38	high	yes
1050193.SAMN03265072	Complete	f__Enterobacteriaceae_(UID5124)	99.9	0.38	high	yes
1050193.SAMN03265073	Complete	f__Enterobacteriaceae_(UID5124)	99.9	0.38	high	yes
1050193.SAMN03265074	Complete	f__Enterobacteriaceae_(UID5124)	99.9	0.38	high	yes
1050198.SAMN02261319	Complete	g__Salinispora_(UID1760)	99.3	1.56	high	yes
1050199.SAMN02261318	Complete	g__Salinispora_(UID1760)	99.23	0.86	high	yes
1050201.SAMN02261259	Complete	k__Bacteria_(UID2372)	98.11	2.29	high	no
1050202.SAMN02261292	Complete	o__Actinomycetales_(UID2012)	100	0.18	high	no
1050219.SAMN02604213	Complete	k__Bacteria_(UID2993)	99.49	0	high	yes
1050219.SAMN04201207	Complete	k__Bacteria_(UID2993)	99.49	0	high	yes
1050220.SAMN04201206	Complete	k__Bacteria_(UID2993)	100	0	high	yes
1050221.SAMN02604214	Complete	k__Bacteria_(UID2993)	99.24	0	high	yes
1050221.SAMN04201204	Complete	k__Bacteria_(UID2993)	99.49	0	high	yes
1050222.SAMN02471007	Complete	f__Paenibacillaceae_(UID973)	98.68	0.59	high	yes
1050347.SAMN02597182	Complete	f__Pseudomonadaceae_(UID4490)	100	0.13	high	yes
1050617.SAMN02471895	Complete	f__Enterobacteriaceae_(UID5124)	99.97	0.11	high	yes
1050720.SAMN02469870	Complete	f__Rhizobiaceae_(UID3564)	99.1	0.24	high	yes
1051003.SAMN02471401	Complete	o__Pseudomonadales_(UID4488)	99.66	0.9	high	yes
1051004.SAMN02471402	Complete	o__Pseudomonadales_(UID4488)	99.66	0.54	high	yes
1051005.SAMN02471403	Complete	o__Pseudomonadales_(UID4488)	99.34	0.54	high	yes
1051006.SAMN02299458	Complete	o__Actinomycetales_(UID1530)	99.01	0	high	yes
1051055.SAMN02596739	Complete	g__Brucella_(UID3486)	99.5	0.59	high	yes
1051056.SAMN02596740	Complete	g__Brucella_(UID3486)	99.5	0.59	high	yes
1051057.SAMN02596741	Complete	g__Brucella_(UID3486)	99.5	0.59	high	yes
1051058.SAMN02596742	Complete	g__Brucella_(UID3486)	99.5	0.59	high	yes
1051059.SAMN02596743	Complete	g__Brucella_(UID3486)	99.5	0.59	high	yes
1051060.SAMN02596744	Complete	g__Brucella_(UID3486)	99.5	0.59	high	yes
1051061.SAMN02596745	Complete	g__Brucella_(UID3486)	99.5	0.59	high	yes
1051062.SAMN02596746	Complete	g__Brucella_(UID3486)	99.5	1.38	high	yes
1051072.SAMN02603034	Complete	o__Lactobacillales_(UID543)	99.62	0.19	high	yes
1051074.SAMEA2272807	Complete	g__Streptococcus_(UID684)	99.89	0.15	high	yes
1051346.SAMN01728947	Complete	f__Enterobacteriaceae_(UID5124)	99.13	0.8	high	yes
1051347.SAMN01728945	Complete	f__Enterobacteriaceae_(UID5124)	96.99	0.48	high	yes
1051348.SAMN01728946	Complete	f__Enterobacteriaceae_(UID5124)	99.97	0.38	high	yes
1051349.SAMN01112590	Complete	f__Enterobacteriaceae_(UID5124)	99.97	0.33	high	yes
1051350.SAMN01112510	Complete	f__Enterobacteriaceae_(UID5124)	99.97	0.33	high	yes
1051351.SAMN01112591	Complete	f__Enterobacteriaceae_(UID5124)	99.97	0.63	high	yes
1051352.SAMN01728948	Complete	f__Enterobacteriaceae_(UID5124)	99.97	0.1	high	yes
1051353.SAMN01112700	Complete	f__Enterobacteriaceae_(UID5124)	99.97	0.04	high	yes
1051362.SAMN02435824	Complete	g__Vibrio_(UID4878)	100	0.03	high	yes
1051501.SAMN02414602	Complete	g__Bacillus_(UID865)	99.72	0.86	high	yes
1051501.SAMN02435826	Complete	g__Bacillus_(UID865)	99.6	1.24	high	yes
1051503.SAMN02435808	Complete	g__Bacillus_(UID865)	98.09	0.75	high	yes
1051623.SAMN03343989	Complete	f__Moraxellaceae_(UID4680)	99.3	0.41	high	yes
1051629.SAMN02472065	Complete	g__Mycobacterium_(UID1816)	91.86	0.06	high	yes
1051632.SAMN02603016	Complete	p__Firmicutes_(UID239)	98.5	0	high	yes
1051645.SAMN02951903	Complete	g__Vibrio_(UID4874)	99.55	0.13	high	yes
1051646.SAMN02940924	Complete	g__Vibrio_(UID4874)	100	0.63	high	yes
1051646.SAMN02951905	Complete	g__Vibrio_(UID4874)	99.98	0.76	high	yes
1051650.SAMN02472008	Complete	g__Lactobacillus_(UID436)	99.46	0	high	yes
1051651.SAMN02472009	Complete	g__Lactobacillus_(UID436)	99.25	0	high	yes
1051652.SAMN02472010	Complete	g__Lactobacillus_(UID436)	99.25	0	high	yes
1051653.SAMN02472007	Complete	g__Lactobacillus_(UID436)	99.37	0.07	high	yes
1051653.SAMN02597184	Complete	g__Lactobacillus_(UID436)	99.46	0	high	yes
1051654.SAMN02472005	Complete	g__Lactobacillus_(UID436)	99.4	0	high	yes
1051655.SAMN02472012	Complete	g__Lactobacillus_(UID436)	99.46	0	high	yes
1051656.SAMN02472013	Complete	g__Lactobacillus_(UID436)	98.91	0	high	yes
1051657.SAMN02472000	Complete	g__Lactobacillus_(UID436)	99.46	0.18	high	yes
1051658.SAMN02472001	Complete	g__Lactobacillus_(UID436)	99.46	0	high	yes
1051659.SAMN02472002	Complete	g__Lactobacillus_(UID436)	99.46	0	high	yes
1051660.SAMN02472003	Complete	g__Lactobacillus_(UID436)	99.37	0	high	yes
1051661.SAMN02256476	Complete	g__Lactobacillus_(UID436)	99.46	0	high	yes
1051661.SAMN02472004	Complete	g__Lactobacillus_(UID436)	99.46	0	high	yes
1051662.SAMN02569993	Complete	o__Actinomycetales_(UID1815)	99.62	0.69	high	yes
1051972.SAMN02470917	Complete	c__Betaproteobacteria_(UID3888)	100	0.43	high	yes
1051973.SAMN02569997	Complete	o__Actinomycetales_(UID1815)	99.47	2.16	high	yes
1051973.SAMN04521220	Complete	o__Actinomycetales_(UID1815)	99.47	1.92	high	yes
1051974.SAMN03081435	Complete	o__Rhodospirillales_(UID3754)	99.25	0	high	yes
1051981.SAMN02951929	Complete	o__Lactobacillales_(UID543)	99.49	0	high	yes
1051985.SAMN02470907	Complete	c__Betaproteobacteria_(UID3888)	99.57	0.43	high	yes
1052004.SAMN03081433	Complete	o__Rhodospirillales_(UID3754)	98.76	0	high	yes
1052095.SAMN03081434	Complete	o__Rhodospirillales_(UID3754)	99.5	0	high	yes
105219.SAMD00026327	Complete	f__Burkholderiaceae_(UID4003)	99.48	0.92	high	yes
105219.SAMN03295199	Complete	f__Burkholderiaceae_(UID4003)	99.94	0.92	high	yes
105219.SAMN03434877	Complete	f__Burkholderiaceae_(UID4003)	99.94	1.83	high	yes
1052260.SAMN05660199	Complete	o__Actinomycetales_(UID1802)	100	1.16	high	no
1052585.SAMN02603352	Complete	g__Bacillus_(UID865)	99.73	0.27	high	yes
1052588.SAMN02603351	Complete	g__Bacillus_(UID865)	99.22	0.12	high	yes
1052677.SAMN02469876	Complete	f__Enterobacteriaceae_(UID5162)	99.62	0.14	high	yes
1052684.SAMEA2272483	Complete	f__Paenibacillaceae_(UID973)	99.85	0	high	yes
1052801.SAMN02441387	Complete	k__Archaea_(UID146)	88.24	1.47	medium	yes
1052806.SAMN02440536	Complete	k__Archaea_(UID146)	77.6	0.74	medium	yes
1052810.SAMN02441744	Complete	k__Bacteria_(UID3060)	76.03	2.01	medium	yes
1053166.SAMN02596798	Complete	g__Bacillus_(UID902)	98.56	0.39	high	yes
1053167.SAMN02596799	Complete	g__Bacillus_(UID901)	97.99	0.34	high	yes
1053168.SAMN02596800	Complete	g__Bacillus_(UID901)	98.71	0.38	high	yes
1053169.SAMN02596801	Complete	g__Bacillus_(UID901)	98.54	0.33	high	yes
1053170.SAMN02596802	Complete	g__Bacillus_(UID901)	98.63	0	high	yes
1053171.SAMN02596803	Complete	g__Bacillus_(UID901)	98.87	0.5	high	yes
1053172.SAMN02596804	Complete	g__Bacillus_(UID901)	98.16	0.34	high	yes
1053173.SAMN02596805	Complete	g__Bacillus_(UID901)	98.8	0	high	yes
1053174.SAMN02596806	Complete	g__Bacillus_(UID901)	98.63	0.73	high	yes
1053175.SAMN02596807	Complete	g__Bacillus_(UID901)	98.8	0	high	yes
1053176.SAMN02596808	Complete	g__Bacillus_(UID901)	98.8	0.39	high	yes
1053177.SAMN02596809	Complete	g__Bacillus_(UID901)	99.04	0.38	high	yes
1053178.SAMN02596810	Complete	g__Bacillus_(UID901)	98.82	0.53	high	yes
1053179.SAMN02596811	Complete	g__Bacillus_(UID901)	96.65	0.83	high	yes
1053180.SAMN02596812	Complete	g__Bacillus_(UID901)	98.48	0.06	high	yes
1053181.SAMN02596813	Complete	g__Bacillus_(UID901)	96.49	1.2	high	yes
1053182.SAMN02596814	Complete	g__Bacillus_(UID902)	98.18	0.06	high	yes
1053183.SAMN02596815	Complete	g__Bacillus_(UID901)	98.97	0.54	high	yes
1053184.SAMN02596816	Complete	g__Bacillus_(UID902)	98.28	0.46	high	yes
1053185.SAMN02596817	Complete	g__Bacillus_(UID902)	98.48	0.06	high	yes
1053186.SAMN02596818	Complete	g__Bacillus_(UID902)	98.59	0.31	high	yes
1053187.SAMN02596819	Complete	g__Bacillus_(UID901)	98.71	0.38	high	yes
1053188.SAMN02596820	Complete	g__Bacillus_(UID901)	99.04	0.4	high	yes
1053189.SAMN02596821	Complete	g__Bacillus_(UID901)	98.16	0.21	high	yes
1053190.SAMN02596822	Complete	g__Bacillus_(UID902)	98.28	0.31	high	yes
1053191.SAMN02596823	Complete	g__Bacillus_(UID901)	98.64	0.2	high	yes
1053192.SAMN02596824	Complete	g__Bacillus_(UID901)	98.71	0.38	high	yes
1053193.SAMN02596825	Complete	g__Bacillus_(UID901)	97.17	0.83	high	yes
1053194.SAMN02596826	Complete	g__Bacillus_(UID901)	98.64	0	high	yes
1053195.SAMN02596827	Complete	g__Bacillus_(UID901)	96.73	0.43	high	yes
1053196.SAMN02596828	Complete	g__Bacillus_(UID902)	97.97	0.31	high	yes
1053197.SAMN02596829	Complete	g__Bacillus_(UID901)	99.01	0.37	high	yes
1053198.SAMN02596830	Complete	g__Bacillus_(UID901)	99.01	0.37	high	yes
1053199.SAMN02596831	Complete	g__Bacillus_(UID901)	99.01	0.37	high	yes
1053200.SAMN02596832	Complete	g__Bacillus_(UID902)	97.97	0.31	high	yes
1053201.SAMN02596833	Complete	g__Bacillus_(UID901)	98.68	0.75	high	yes
1053202.SAMN02596834	Complete	g__Bacillus_(UID901)	99.04	0.54	high	yes
1053203.SAMN02596835	Complete	g__Bacillus_(UID901)	99.01	0.37	high	yes
1053204.SAMN02596836	Complete	g__Bacillus_(UID901)	97.03	0.61	high	yes
1053205.SAMN02596837	Complete	g__Bacillus_(UID901)	98.51	1.21	high	yes
1053206.SAMN02596838	Complete	g__Bacillus_(UID901)	98.14	0.84	high	yes
1053207.SAMN02596839	Complete	g__Bacillus_(UID901)	98.48	0.38	high	yes
1053208.SAMN02596840	Complete	g__Bacillus_(UID902)	98.28	0.31	high	yes
1053209.SAMN02596841	Complete	g__Bacillus_(UID901)	98.71	0.38	high	yes
1053210.SAMN02596842	Complete	g__Bacillus_(UID901)	99.04	0.17	high	yes
1053211.SAMN02596843	Complete	g__Bacillus_(UID901)	98.65	0	high	yes
1053212.SAMN02596844	Complete	g__Bacillus_(UID901)	99.04	0.38	high	yes
1053213.SAMN02596845	Complete	g__Bacillus_(UID902)	98.12	0.5	high	yes
1053214.SAMN02596846	Complete	g__Bacillus_(UID902)	98.28	0.5	high	yes
1053215.SAMN02596847	Complete	g__Bacillus_(UID902)	98.28	0.62	high	yes
1053216.SAMN02596848	Complete	g__Bacillus_(UID902)	98.02	0	high	yes
1053217.SAMN02596849	Complete	g__Bacillus_(UID901)	97.99	0.33	high	yes
1053218.SAMN02596850	Complete	g__Bacillus_(UID901)	97.66	1.04	high	yes
1053219.SAMN02596851	Complete	g__Bacillus_(UID901)	97.77	1.35	high	yes
1053220.SAMN02596852	Complete	g__Bacillus_(UID901)	98.59	0.03	high	yes
1053221.SAMN02596853	Complete	g__Bacillus_(UID902)	98.12	0.8	high	yes
1053222.SAMN02596854	Complete	g__Bacillus_(UID902)	98.59	0	high	yes
1053223.SAMN02596855	Complete	g__Bacillus_(UID902)	98.59	1.09	high	yes
1053224.SAMN02596856	Complete	g__Bacillus_(UID901)	99.34	1.69	high	yes
1053225.SAMN02596857	Complete	g__Bacillus_(UID902)	98.59	0.33	high	yes
1053226.SAMN02596858	Complete	g__Bacillus_(UID901)	99.01	0.38	high	yes
1053227.SAMN02596859	Complete	g__Bacillus_(UID901)	99.17	0.8	high	yes
1053228.SAMN02596860	Complete	g__Bacillus_(UID902)	98.59	0.83	high	yes
1053229.SAMN02596861	Complete	g__Bacillus_(UID901)	97.04	0.68	high	yes
1053230.SAMN02596862	Complete	g__Bacillus_(UID901)	98.82	0.06	high	yes
1053231.SAMN02596863	Complete	g__Bacillus_(UID901)	97.44	0.76	high	yes
1053232.SAMN02596864	Complete	g__Bacillus_(UID901)	99.04	0.54	high	yes
1053233.SAMN02596865	Complete	g__Bacillus_(UID902)	98.59	2.02	high	yes
1053234.SAMN02596866	Complete	o__Bacillales_(UID828)	97.99	1.29	high	yes
1053235.SAMN02596867	Complete	g__Bacillus_(UID902)	98.9	0.63	high	yes
1053236.SAMN02596868	Complete	g__Bacillus_(UID901)	98.84	0.7	high	yes
1053237.SAMN02596869	Complete	g__Bacillus_(UID901)	98.71	0.38	high	yes
1053238.SAMN02596870	Complete	g__Bacillus_(UID902)	98.37	0.93	high	yes
1053239.SAMN02596871	Complete	g__Bacillus_(UID902)	97.97	0.57	high	yes
1053240.SAMN02596872	Complete	g__Bacillus_(UID902)	98.38	1.72	high	yes
1053241.SAMN02596873	Complete	g__Bacillus_(UID902)	98.9	0.79	high	yes
1053242.SAMN02596874	Complete	g__Bacillus_(UID902)	98.9	0.3	high	yes
1053243.SAMN02596875	Complete	g__Bacillus_(UID902)	98.68	1.02	high	yes
1053244.SAMN02596876	Complete	g__Bacillus_(UID902)	99.2	0.91	high	yes
1053245.SAMN02596877	Complete	g__Bacillus_(UID901)	99.04	0.38	high	yes
1053246.SAMN02596878	Complete	g__Bacillus_(UID901)	99.34	0.2	high	yes
1053247.SAMN02596879	Complete	g__Bacillus_(UID901)	99.15	0.18	high	yes
1053248.SAMN02596880	Complete	g__Bacillus_(UID901)	98.82	0.39	high	yes
1053249.SAMN02596881	Complete	g__Bacillus_(UID901)	98.82	1.08	high	yes
1053250.SAMN02596882	Complete	g__Bacillus_(UID901)	98.51	0.37	high	yes
1053648.SAMN02604250	Complete	p__Proteobacteria_(UID3214)	11.18	0.84	low	yes
1053688.SAMD00046505	Complete	o__Actinomycetales_(UID1663)	99.82	0	high	yes
1053692.SAMN02603718	Complete	p__Euryarchaeota_(UID5)	99.45	0	high	yes
105420.SAMD00022875	Complete	o__Actinomycetales_(UID1696)	99.47	2.28	high	yes
1054213.SAMN02299459	Complete	o__Rhodospirillales_(UID3754)	100	0.08	high	no
1054217.SAMN02603168	Complete	p__Euryarchaeota_(UID3)	97.98	0.81	high	no
105422.SAMD00022873	Complete	o__Actinomycetales_(UID1696)	99.47	1.32	high	yes
105425.SAMD00022872	Complete	o__Actinomycetales_(UID1696)	99.47	1.05	high	yes
1054460.SAMN02603728	Complete	g__Streptococcus_(UID576)	99.82	0.2	high	yes
1054860.SAMN02261248	Complete	g__Streptomyces_(UID2055)	99.93	0.29	high	no
1054862.SAMN02261243	Complete	f__Streptomycetaceae_(UID2048)	100	0.94	high	yes
1054862.SAMN02471210	Complete	f__Streptomycetaceae_(UID2048)	100	1.09	high	yes
1054947.SAMN02471013	Complete	p__Firmicutes_(UID240)	99.5	0	high	yes
1054948.SAMN01087977	Complete	f__Enterobacteriaceae_(UID5139)	99.71	0.92	high	yes
1054950.SAMN01087987	Complete	f__Enterobacteriaceae_(UID5139)	99.61	0.15	high	yes
1054952.SAMN01041039	Complete	f__Enterobacteriaceae_(UID5139)	99.75	0.04	high	yes
1054958.SAMN01041040	Complete	f__Enterobacteriaceae_(UID5139)	98.15	0.18	high	yes
1054959.SAMN01041041	Complete	f__Enterobacteriaceae_(UID5139)	100	0.25	high	yes
1054961.SAMN01087998	Complete	f__Enterobacteriaceae_(UID5139)	100	0.17	high	yes
1054963.SAMN01088000	Complete	f__Enterobacteriaceae_(UID5139)	99.56	0.88	high	yes
1054996.SAMN05444414	Complete	f__Rhodobacteraceae_(UID3361)	98.64	0.47	high	no
1055104.SAMN03003781	Complete	c__Gammaproteobacteria_(UID4444)	98.56	0.43	high	yes
1055325.SAMN02470783	Complete	g__Vibrio_(UID4878)	99.56	0.03	high	yes
1055352.SAMN02472142	Complete	g__Streptomyces_(UID2055)	99.33	0.18	high	yes
1055521.SAMN04497623	Complete	g__Chlamydophila_(UID3014)	97.89	0.12	high	yes
1055524.SAMEA3138403	Complete	g__Burkholderia_(UID4006)	99.65	0.05	high	yes
1055526.PRJNA69825	Complete	g__Burkholderia_(UID4006)	84.49	0.4	medium	no
1055527.SAMN02604318	Complete	g__Helicobacter_(UID3132)	99.36	0	high	yes
1055528.SAMN02604320	Complete	g__Helicobacter_(UID3132)	99.57	0	high	yes
1055529.SAMN02604321	Complete	g__Helicobacter_(UID3132)	99.36	0	high	yes
1055530.SAMN02604322	Complete	g__Helicobacter_(UID3132)	99.36	0	high	yes
1055531.SAMN02604323	Complete	g__Helicobacter_(UID3132)	99.36	0	high	yes
1055532.SAMN02604324	Complete	g__Helicobacter_(UID3132)	99.62	0	high	yes
105559.SAMN02598531	Complete	k__Bacteria_(UID203)	100	8.62	medium	no
1055723.SAMN04487891	Complete	s__algicola_(UID2846)	99.53	1.64	high	yes
1055723.SAMN05216293	Complete	s__algicola_(UID2846)	99.48	1.64	high	yes
1055770.SAMN02471756	Complete	f__Micrococcaceae_(UID1623)	98.91	3.53	high	yes
1055806.SAMN02597459	Complete	o__Pseudomonadales_(UID4679)	99.45	0.55	high	yes
1055808.SAMN02471748	Complete	o__Pseudomonadales_(UID4679)	99.36	0.55	high	yes
1055815.SAMN02597462	Complete	o__Pseudomonadales_(UID4679)	99.45	0.27	high	yes
1056495.SAMN02261426	Complete	c__Thermoprotei_(UID148)	98.1	0.63	high	no
1056511.SAMN02469996	Complete	f__Vibrionaceae_(UID4865)	99.18	1.99	high	yes
1056512.SAMN01940370	Complete	c__Gammaproteobacteria_(UID4442)	99.46	0.17	high	yes
1056807.SAMN03197673	Complete	f__Neisseriaceae_(UID3890)	99.13	0	high	yes
1056807.SAMN03200160	Complete	f__Neisseriaceae_(UID3890)	98.87	0.11	high	yes
1056816.SAMN02584923	Complete	o__Actinomycetales_(UID1815)	99.37	2.28	high	no
1056817.SAMN02256509	Complete	c__Gammaproteobacteria_(UID4444)	99.57	0.11	high	yes
1056818.SAMN02440596	Complete	c__Gammaproteobacteria_(UID4444)	99.14	0.52	high	yes
1056819.SAMN02440988	Complete	c__Gammaproteobacteria_(UID4444)	100	0.72	high	yes
1056820.SAMN02256427	Complete	c__Gammaproteobacteria_(UID4444)	100	0	high	yes
1057002.SAMN02261311	Complete	f__Rhizobiaceae_(UID3565)	99.96	0	high	no
105751.SAMEA2752425	Complete	c__Gammaproteobacteria_(UID4754)	100	0	high	yes
1058.SAMN05421783	Complete	c__Gammaproteobacteria_(UID4274)	99.94	0.46	high	no
1061.SAMN04166217	Complete	f__Rhodobacteraceae_(UID3340)	98.79	0.56	high	yes
1061.SAMN04166236	Complete	f__Rhodobacteraceae_(UID3340)	98.79	0.56	high	yes
1061.SAMN04244550	Complete	f__Rhodobacteraceae_(UID3340)	98.33	0.66	high	yes
1063.SAMN04032843	Complete	f__Rhodobacteraceae_(UID3340)	99.39	0	high	yes
1063.SAMN04590023	Complete	f__Rhodobacteraceae_(UID3340)	99.39	0	high	yes
106370.SAMN02199398	Complete	o__Actinomycetales_(UID1663)	98.5	1.04	high	yes
1064535.SAMEA2272734	Complete	o__Selenomonadales_(UID1024)	98.21	0	high	yes
1064537.SAMN02470545	Complete	o__Actinomycetales_(UID1572)	99.42	1.17	high	yes
1064539.SAMEA2272384	Complete	c__Alphaproteobacteria_(UID3305)	74.84	0.66	medium	yes
1064551.SAMN02604282	Complete	f__Enterobacteriaceae_(UID5139)	100	0.04	high	yes
106590.SAMN04112262	Complete	f__Burkholderiaceae_(UID4003)	99.48	0.03	high	yes
106590.SAMN04126913	Complete	f__Burkholderiaceae_(UID4003)	99.48	0.49	high	yes
106590.SAMN05862088	Complete	f__Burkholderiaceae_(UID4003)	99.94	0	high	yes
106592.SAMN02781308	Complete	f__Rhizobiaceae_(UID3563)	96.89	0.48	high	yes
106592.SAMN03470198	Complete	f__Rhizobiaceae_(UID3563)	99.96	0.87	high	no
106592.SAMN03838273	Complete	f__Rhizobiaceae_(UID3563)	99.81	1.92	high	yes
106592.SAMN05323829	Complete	f__Rhizobiaceae_(UID3563)	99.86	1.27	high	yes
106592.SAMN06118451	Complete	f__Rhizobiaceae_(UID3563)	98.79	1.87	high	yes
106634.SAMN03571539	Complete	s__thiocyanoxidans_(UID4340)	99.9	0.22	high	yes
106634.SAMN06311538	Complete	s__thiocyanoxidans_(UID4340)	99.85	0.53	high	yes
106648.SAMD00018636	Complete	f__Moraxellaceae_(UID4680)	99.93	2.2	high	yes
106648.SAMN03197700	Complete	f__Moraxellaceae_(UID4680)	99.93	1.75	high	yes
106648.SAMN04115377	Complete	f__Moraxellaceae_(UID4680)	99.66	1.88	high	yes
106649.SAMD00018638	Complete	f__Moraxellaceae_(UID4680)	99.38	2.08	high	yes
106654.SAMD00019886	Complete	f__Moraxellaceae_(UID4680)	99.73	0	high	yes
106654.SAMD00019887	Complete	f__Moraxellaceae_(UID4680)	100	0.14	high	yes
106654.SAMD00019888	Complete	f__Moraxellaceae_(UID4680)	99.91	0.21	high	yes
106654.SAMD00020342	Complete	f__Moraxellaceae_(UID4680)	99.73	0	high	yes
106654.SAMD00020343	Complete	f__Moraxellaceae_(UID4680)	99.94	0	high	yes
106654.SAMD00020344	Complete	f__Moraxellaceae_(UID4680)	100	0.14	high	yes
106654.SAMD00020345	Complete	f__Moraxellaceae_(UID4680)	100	0.21	high	yes
106654.SAMD00020346	Complete	f__Moraxellaceae_(UID4680)	99.94	0.21	high	yes
106654.SAMD00020347	Complete	f__Moraxellaceae_(UID4680)	99.97	0.21	high	yes
106654.SAMN03080634	Complete	f__Moraxellaceae_(UID4680)	100	0	high	yes
106654.SAMN03197639	Complete	f__Moraxellaceae_(UID4680)	100	0.21	high	yes
106654.SAMN03263968	Complete	f__Moraxellaceae_(UID4680)	100	0.14	high	yes
106654.SAMN04145643	Complete	f__Moraxellaceae_(UID4680)	100	0.55	high	yes
106654.SAMN04145659	Complete	g__Acinetobacter_(UID4685)	99.59	0.72	high	yes
106654.SAMN04745402	Complete	f__Moraxellaceae_(UID4680)	100	0.21	high	yes
106654.SAMN04745420	Complete	f__Moraxellaceae_(UID4680)	100	0.21	high	yes
106654.SAMN04745421	Complete	f__Moraxellaceae_(UID4680)	100	0.66	high	yes
106654.SAMN04745508	Complete	f__Moraxellaceae_(UID4680)	100	0.39	high	yes
106654.SAMN04745526	Complete	f__Moraxellaceae_(UID4680)	93.97	0.21	high	yes
106654.SAMN05177796	Complete	f__Moraxellaceae_(UID4680)	100	0.3	high	yes
106654.SAMN06650244	Complete	f__Moraxellaceae_(UID4680)	100	0	high	yes
106654.SAMN06837760	Complete	f__Moraxellaceae_(UID4680)	100	0.04	high	yes
106654.SAMN06837782	Complete	f__Moraxellaceae_(UID4680)	100	0.52	high	yes
106654.SAMN06837785	Complete	f__Moraxellaceae_(UID4680)	100	0.55	high	yes
106654.SAMN06892317	Complete	f__Moraxellaceae_(UID4680)	100	6.03	medium	yes
1068590.SAMN03272870	Complete	o__Rickettsiales_(UID3809)	100	3.32	high	yes
1068608.SAMN02471004	Complete	f__Enterobacteriaceae_(UID5124)	98.12	0.45	high	yes
1068614.SAMN00715305	Complete	f__Enterobacteriaceae_(UID5162)	99.62	0.14	high	yes
1068615.SAMN00715306	Complete	f__Enterobacteriaceae_(UID5162)	99.62	0.14	high	yes
1068616.SAMN00715307	Complete	f__Enterobacteriaceae_(UID5162)	99.62	0.14	high	yes
1068617.SAMN00715308	Complete	f__Enterobacteriaceae_(UID5162)	99.62	0.14	high	yes
1068618.SAMN00715309	Complete	f__Enterobacteriaceae_(UID5162)	99.62	0.14	high	yes
1068619.SAMN00715310	Complete	f__Enterobacteriaceae_(UID5162)	99.62	0.14	high	yes
1068620.SAMN00715311	Complete	f__Enterobacteriaceae_(UID5162)	99.62	0.14	high	yes
1068621.SAMN00715312	Complete	f__Enterobacteriaceae_(UID5162)	99.62	0.14	high	yes
1068975.SAMN02440712	Complete	o__Clostridiales_(UID1120)	99.3	0.75	high	no
1068978.SAMN02261309	Complete	o__Actinomycetales_(UID2014)	100	0	high	yes
1068978.SAMN02777954	Complete	o__Actinomycetales_(UID2014)	100	0	high	yes
1068979.SAMN02441454	Complete	o__Actinomycetales_(UID2014)	100	0	high	yes
1068980.SAMN02261308	Complete	o__Actinomycetales_(UID2014)	100	0	high	no
1069080.SAMN02261323	Complete	o__Selenomonadales_(UID1024)	99.4	0.3	high	no
1069081.SAMN05660197	Complete	k__Bacteria_(UID3060)	99.19	0.41	high	no
1069082.SAMN02261322	Complete	f__Halobacteriaceae_(UID85)	99.13	0.4	high	yes
1069083.SAMN02261307	Complete	p__Euryarchaeota_(UID5)	98.81	0.24	high	yes
1069083.SAMN02470129	Complete	p__Euryarchaeota_(UID5)	94.52	0.24	high	yes
1069220.SAMN06651658	WGS	o__Actinomycetales_(UID1808)	100	0.55	high	yes
1069448.SAMN02745916	Complete	k__Bacteria_(UID1453)	99.15	2.56	high	no
1069495.SAMN02471003	Complete	f__Enterobacteriaceae_(UID5124)	99.74	0.5	high	yes
1069533.SAMN02603507	Complete	o__Lactobacillales_(UID544)	99.95	0	high	yes
1069534.SAMN02603606	Complete	o__Lactobacillales_(UID374)	99.4	0	high	yes
1069536.SAMN02471147	Complete	p__Firmicutes_(UID242)	98.45	0	high	no
1069608.SAMN00849774	Complete	f__Neisseriaceae_(UID3901)	99.47	0.19	high	yes
1069609.SAMN00849775	Complete	f__Neisseriaceae_(UID3901)	99.28	0.38	high	yes
1069610.SAMN00849781	Complete	f__Neisseriaceae_(UID3901)	99.53	0.19	high	yes
1069611.SAMN00849779	Complete	f__Neisseriaceae_(UID3901)	99.28	0.38	high	yes
1069612.SAMN00849780	Complete	f__Neisseriaceae_(UID3901)	99.28	0.38	high	yes
1069613.SAMN00849786	Complete	f__Neisseriaceae_(UID3901)	99.28	0.19	high	yes
1069614.SAMN00849763	Complete	g__Neisseria_(UID3907)	99.28	0.21	high	yes
1069615.SAMN00849791	Complete	f__Neisseriaceae_(UID3901)	99.3	0.38	high	yes
1069616.SAMN00849778	Complete	g__Neisseria_(UID3907)	99.03	0.38	high	yes
1069617.SAMN00849764	Complete	f__Neisseriaceae_(UID3901)	99.3	0.71	high	yes
1069618.SAMN00849773	Complete	f__Neisseriaceae_(UID3901)	99.21	0.19	high	yes
1069619.SAMN00849784	Complete	f__Neisseriaceae_(UID3901)	98.9	0.71	high	yes
1069620.SAMN00849787	Complete	f__Neisseriaceae_(UID3901)	99.28	0.19	high	yes
1069621.SAMN00849790	Complete	f__Neisseriaceae_(UID3901)	99.27	0.38	high	yes
1069622.SAMN00849789	Complete	f__Neisseriaceae_(UID3901)	99.49	0.71	high	yes
1069623.SAMN00722745	Complete	g__Streptococcus_(UID584)	99.6	0.21	high	yes
1069624.SAMN00773087	Complete	g__Streptococcus_(UID584)	99.39	0.32	high	yes
1069625.SAMN00718798	Complete	g__Streptococcus_(UID584)	99.81	0.21	high	yes
1069626.SAMN00722746	Complete	g__Streptococcus_(UID584)	99.6	0.21	high	yes
1069627.SAMN00773079	Complete	g__Streptococcus_(UID576)	99.82	0.2	high	yes
1069628.SAMN00723186	Complete	g__Streptococcus_(UID576)	99.42	0.33	high	yes
1069631.SAMN02470625	Complete	c__Betaproteobacteria_(UID3959)	96.39	0.62	high	yes
1069642.SAMN02604232	Complete	k__Bacteria_(UID3187)	97.3	0	high	no
1069643.SAMN02469875	Complete	f__Enterobacteriaceae_(UID5162)	97.38	0.6	high	yes
1069985.SAMN03145168	Complete	p__Bacteroidetes_(UID2605)	98.09	0.48	high	yes
1070130.SAMEA3725906	Complete	k__Bacteria_(UID2495)	93.75	0	high	no
1070319.SAMEA2272654	Complete	o__Burkholderiales_(UID4001)	66.85	0.53	medium	no
1070774.SAMN01940911	Complete	f__Halobacteriaceae_(UID96)	93.3	22.62	low	no
1070842.SAMN02597271	Complete	f__Enterobacteriaceae_(UID5124)	99.97	0.39	high	yes
1070870.SAMN05444351	Complete	o__Actinomycetales_(UID1802)	99.76	0.77	high	no
1070977.SAMN02441515	Complete	c__Gammaproteobacteria_(UID4444)	100	0.59	high	yes
1071054.SAMN03406599	Complete	c__Bacilli_(UID259)	98.68	2.65	high	no
1071061.SAMN03273304	Complete	g__Bacillus_(UID865)	98.5	0.23	high	no
1071069.SAMN03273303	Complete	g__Bacillus_(UID864)	99.14	0.02	high	yes
1071072.SAMN02469742	Complete	f__Paenibacillaceae_(UID971)	99.73	0.84	high	yes
1071073.SAMN02469739	Complete	c__Bacilli_(UID256)	98.68	1.21	high	yes
1071078.SAMN02469740	Complete	g__Bacillus_(UID864)	98.79	0.33	high	yes
1071079.SAMN02469737	Complete	g__Bacillus_(UID864)	99.45	0.02	high	yes
1071080.SAMN02469735	Complete	c__Bacilli_(UID256)	98.67	0	high	yes
1071085.SAMN02469738	Complete	f__Halobacteriaceae_(UID96)	97.91	0.13	high	yes
1071390.SAMD00041787	Complete	f__Moraxellaceae_(UID4680)	100	0.09	high	yes
1071400.SAMN02603054	Complete	o__Lactobacillales_(UID463)	98.94	0	high	yes
1071679.SAMN02671719	Complete	g__Burkholderia_(UID4006)	99.92	0.69	high	no
1071753.SAMEA2272666	Complete	o__Chlamydiales_(UID2994)	98.92	0	high	yes
1071754.SAMEA2272284	Complete	o__Chlamydiales_(UID2994)	98.92	0	high	yes
1071755.SAMEA2272774	Complete	o__Chlamydiales_(UID2994)	98.92	0	high	yes
1071756.SAMEA2272791	Complete	o__Chlamydiales_(UID2994)	98.92	0	high	yes
1071757.SAMEA2272062	Complete	o__Chlamydiales_(UID2994)	98.92	0	high	yes
1071758.SAMEA2272565	Complete	o__Chlamydiales_(UID2994)	98.92	0	high	yes
1071759.SAMEA2272525	Complete	o__Chlamydiales_(UID2994)	98.92	0	high	yes
1071760.SAMEA2272732	Complete	o__Chlamydiales_(UID2994)	98.92	0	high	yes
1071761.SAMEA2272341	Complete	o__Chlamydiales_(UID2994)	98.38	0	high	yes
1071762.SAMEA2272343	Complete	o__Chlamydiales_(UID2994)	98.92	0	high	yes
1071763.SAMEA2272682	Complete	o__Chlamydiales_(UID2994)	98.92	0	high	yes
1071764.SAMEA2272680	Complete	o__Chlamydiales_(UID2994)	98.92	0	high	yes
1071765.SAMEA2271946	Complete	o__Chlamydiales_(UID2994)	98.92	0	high	yes
1071766.SAMEA2272296	Complete	o__Chlamydiales_(UID2994)	98.92	0	high	yes
1071767.SAMEA2272048	Complete	o__Chlamydiales_(UID2994)	98.92	0	high	yes
1071768.SAMEA2272765	Complete	o__Chlamydiales_(UID2994)	98.92	0	high	yes
1071769.SAMEA2272273	Complete	o__Chlamydiales_(UID2994)	98.92	0	high	yes
1071770.SAMEA2271978	Complete	o__Chlamydiales_(UID2994)	98.92	0	high	yes
1071771.SAMEA2272374	Complete	o__Chlamydiales_(UID2994)	98.92	0	high	yes
1071772.SAMEA767949	Complete	o__Chlamydiales_(UID2994)	98.92	0	high	yes
1071773.SAMEA2272637	Complete	o__Chlamydiales_(UID2994)	98.92	0	high	yes
1071774.SAMEA2272096	Complete	o__Chlamydiales_(UID2994)	98.92	0	high	yes
1071775.SAMEA2272379	Complete	o__Chlamydiales_(UID2994)	98.92	0	high	yes
1071776.SAMEA2271980	Complete	o__Chlamydiales_(UID2994)	98.92	0	high	yes
1071777.SAMEA2272281	Complete	o__Chlamydiales_(UID2994)	98.92	0	high	yes
1071778.SAMEA2272716	Complete	o__Chlamydiales_(UID2994)	98.92	0	high	yes
1071779.SAMEA2272228	Complete	o__Chlamydiales_(UID2994)	98.92	0	high	yes
1071780.SAMEA2271925	Complete	o__Chlamydiales_(UID2994)	98.92	0	high	yes
1071781.SAMEA2272333	Complete	o__Chlamydiales_(UID2994)	98.92	0	high	yes
1071782.SAMEA2272496	Complete	o__Chlamydiales_(UID2994)	98.92	0	high	yes
1071783.SAMEA2272107	Complete	o__Chlamydiales_(UID2994)	98.92	0	high	yes
1071918.SAMN05421544	Complete	o__Flavobacteriales_(UID2815)	98.53	0	high	no
1071969.SAMN02404397	Complete	f__Enterobacteriaceae_(UID5065)	99.92	0	high	yes
1072256.SAMN03480647	Complete	o__Actinomycetales_(UID1812)	100	0	high	no
1072459.SAMN02603406	Complete	f__Enterobacteriaceae_(UID5124)	99.97	0.04	high	yes
1072467.SAMN02604108	Complete	k__Bacteria_(UID2565)	97.62	0	high	no
1072568.SAMN02415252	Complete	f__Enterobacteriaceae_(UID5139)	99.82	0.28	high	yes
1072569.SAMN02415251	Complete	f__Enterobacteriaceae_(UID5139)	100	0.14	high	yes
1072570.SAMN02415253	Complete	f__Enterobacteriaceae_(UID5139)	100	0.14	high	yes
1072571.SAMN02415254	Complete	f__Enterobacteriaceae_(UID5139)	99.93	0.14	high	yes
1072572.SAMN02415255	Complete	f__Enterobacteriaceae_(UID5139)	100	0.17	high	yes
1072583.SAMN02471366	Complete	c__Gammaproteobacteria_(UID4444)	100	1.45	high	no
1072587.SAMN02415172	Complete	f__Enterobacteriaceae_(UID5139)	99.85	0.33	high	yes
1072588.SAMN02415171	Complete	f__Enterobacteriaceae_(UID5139)	99.97	0.04	high	yes
1072589.SAMN02415170	Complete	f__Enterobacteriaceae_(UID5139)	100	0.71	high	yes
1072590.SAMN02415169	Complete	f__Enterobacteriaceae_(UID5139)	100	0.04	high	yes
1072591.SAMN02415168	Complete	f__Enterobacteriaceae_(UID5139)	100	0.18	high	yes
1072592.SAMN02415167	Complete	f__Enterobacteriaceae_(UID5139)	99.96	0.18	high	yes
1072593.SAMN02415166	Complete	f__Enterobacteriaceae_(UID5139)	99.71	0.04	high	yes
1072594.SAMN02415165	Complete	f__Enterobacteriaceae_(UID5139)	99.71	0.09	high	yes
1072595.SAMN02415164	Complete	f__Enterobacteriaceae_(UID5139)	99.62	0.1	high	yes
1072598.SAMN01816154	Complete	f__Enterobacteriaceae_(UID5139)	99.23	0.81	high	yes
1072602.SAMN01816158	Complete	f__Enterobacteriaceae_(UID5139)	99.6	0.1	high	yes
1072685.SAMN02940631	Complete	c__Betaproteobacteria_(UID3959)	98.01	0	high	yes
1072685.SAMN06345902	Complete	c__Betaproteobacteria_(UID3959)	95.14	0.03	high	yes
1073325.SAMN05444483	Complete	s__algicola_(UID2847)	99.43	0	high	no
1073327.SAMN04488108	Complete	o__Cytophagales_(UID2938)	99.62	0.19	high	no
1073328.SAMN04487892	Complete	s__algicola_(UID2846)	99.27	0.66	high	yes
1073328.SAMN05216294	Complete	s__algicola_(UID2846)	99.27	0.66	high	yes
1073351.SAMN02596993	Complete	o__Bacteroidales_(UID2657)	99.26	0.5	high	yes
1073353.SAMN02469328	Complete	c__Epsilonproteobacteria_(UID3065)	99.63	1.43	high	no
1073362.SAMN00103446	Complete	f__Neisseriaceae_(UID3890)	96.61	0.45	high	no
1073366.SAMN01162077	Complete	g__Prevotella_(UID2724)	99.54	0.68	high	yes
1073367.SAMN01162055	Complete	g__Prevotella_(UID2721)	99.29	0.36	high	yes
1073372.SAMN01162070	Complete	g__Streptococcus_(UID561)	100	0.07	high	yes
1073373.SAMN01162043	Complete	o__Lactobacillales_(UID544)	100	0.25	high	yes
1073375.SAMN01162086	Complete	f__Lachnospiraceae_(UID1256)	99.42	0	high	yes
1073376.SAMN01162081	Complete	f__Lachnospiraceae_(UID1256)	99.42	0.19	high	yes
1073377.SAMN02463947	Complete	c__Gammaproteobacteria_(UID4754)	100	0	high	yes
1073382.SAMN02463948	Complete	c__Gammaproteobacteria_(UID4754)	100	0	high	yes
1073383.SAMN02463949	Complete	c__Gammaproteobacteria_(UID4754)	100	0	high	yes
1073384.SAMN02463950	Complete	c__Gammaproteobacteria_(UID4754)	100	0	high	yes
1073385.SAMN02463951	Complete	c__Gammaproteobacteria_(UID4754)	100	0	high	yes
1073386.SAMN02463952	Complete	o__Bacteroidales_(UID2657)	99.26	0.37	high	yes
1073387.SAMN02463953	Complete	o__Bacteroidales_(UID2657)	99.26	0	high	yes
1073388.SAMN02463954	Complete	o__Bacteroidales_(UID2657)	99.26	0	high	yes
1073423.SAMN04488114	Complete	o__Lactobacillales_(UID355)	99.45	2.02	high	yes
1073423.SAMN04488700	Complete	o__Lactobacillales_(UID355)	99.45	2.02	high	yes
1073569.SAMN02470981	Complete	g__Streptococcus_(UID684)	99.66	0.15	high	yes
1073570.SAMN02470979	Complete	g__Streptococcus_(UID684)	99.8	0.15	high	yes
1073571.SAMEA3303989	Complete	f__Paenibacillaceae_(UID973)	99.22	1.67	high	yes
1073574.SAMD00041783	Complete	o__Actinomycetales_(UID1814)	100	0.04	high	no
1073841.SAMN02469825	Complete	f__Enterobacteriaceae_(UID5162)	99.62	0.14	high	yes
1073842.SAMN04403367	Complete	o__Bacillales_(UID828)	98.49	12.04	low	no
1073969.SAMN02440489	Complete	c__Gammaproteobacteria_(UID4444)	99.57	0	high	yes
1073972.SAMN02470737	Complete	p__Firmicutes_(UID240)	100	0	high	yes
1073985.SAMN02469824	Complete	f__Enterobacteriaceae_(UID5162)	99.56	0.14	high	yes
1073996.SAMN05444271	Complete	f__Halobacteriaceae_(UID96)	99.19	2.76	high	no
1073999.SAMEA2272515	Complete	f__Enterobacteriaceae_(UID5121)	99.4	0.53	high	yes
1073999.SAMN03938712	Complete	f__Enterobacteriaceae_(UID5121)	99.7	0.41	high	yes
1074000.SAMEA2271931	Complete	f__Enterobacteriaceae_(UID5121)	95.71	2.68	high	yes
1074000.SAMN02952930	Complete	f__Enterobacteriaceae_(UID5121)	99.4	0.39	high	yes
1074000.SAMN03938715	Complete	f__Enterobacteriaceae_(UID5121)	99.7	0.39	high	yes
1074053.SAMN02436627	Complete	o__Lactobacillales_(UID544)	95.74	1.34	high	yes
1074061.SAMN02436619	Complete	o__Lactobacillales_(UID544)	98.88	1.78	high	yes
1074062.SAMN02436460	Complete	o__Lactobacillales_(UID544)	99.06	1.69	high	yes
1074066.SAMN02436342	Complete	o__Lactobacillales_(UID544)	98.5	0.69	high	yes
1074069.SAMN02436461	Complete	o__Lactobacillales_(UID544)	97.87	1.5	high	yes
1074076.SAMN02436536	Complete	o__Lactobacillales_(UID544)	98.5	0.66	high	yes
1074077.SAMN02436456	Complete	o__Lactobacillales_(UID544)	97.28	0.23	high	yes
1074079.SAMN02436538	Complete	o__Lactobacillales_(UID544)	97.53	1.25	high	yes
1074086.SAMN02436624	Complete	o__Lactobacillales_(UID544)	98.64	0	high	yes
1074092.SAMN02436613	Complete	o__Lactobacillales_(UID544)	99.88	0	high	yes
1074093.SAMN02436359	Complete	o__Lactobacillales_(UID544)	99.84	0	high	yes
1074095.SAMN02436346	Complete	o__Lactobacillales_(UID544)	99.94	0.75	high	yes
1074100.SAMN02436360	Complete	o__Lactobacillales_(UID544)	99.99	0.37	high	yes
1074101.SAMN02436361	Complete	o__Lactobacillales_(UID544)	99.75	0.37	high	yes
1074102.SAMN02436362	Complete	o__Lactobacillales_(UID544)	99.83	0.37	high	yes
1074104.SAMN02436363	Complete	o__Lactobacillales_(UID544)	99.95	0.37	high	yes
1074105.SAMN02436596	Complete	o__Lactobacillales_(UID544)	99.83	0.37	high	yes
1074106.SAMN02436524	Complete	o__Lactobacillales_(UID544)	100	0	high	yes
1074107.SAMN02436442	Complete	o__Lactobacillales_(UID544)	99.99	0	high	yes
1074108.SAMN02436525	Complete	o__Lactobacillales_(UID544)	99.08	1.12	high	yes
1074109.SAMN02436597	Complete	o__Lactobacillales_(UID544)	100	0	high	yes
1074111.SAMN02436526	Complete	o__Lactobacillales_(UID544)	99.58	0.37	high	yes
1074112.SAMN02436527	Complete	o__Lactobacillales_(UID544)	99.83	0	high	yes
1074113.SAMN02436614	Complete	o__Lactobacillales_(UID544)	99.76	0.37	high	yes
1074114.SAMN02436443	Complete	o__Lactobacillales_(UID544)	99.76	0	high	yes
1074115.SAMN02436598	Complete	o__Lactobacillales_(UID544)	99.58	0	high	yes
1074116.SAMN02436347	Complete	o__Lactobacillales_(UID544)	100	0	high	yes
1074117.SAMN02436543	Complete	o__Lactobacillales_(UID544)	98.56	0.57	high	yes
1074118.SAMN02436599	Complete	o__Lactobacillales_(UID544)	99.95	0	high	yes
1074119.SAMN02436600	Complete	o__Lactobacillales_(UID544)	99.81	0	high	yes
1074120.SAMN02436444	Complete	o__Lactobacillales_(UID544)	99.65	0	high	yes
1074121.SAMN02436445	Complete	o__Lactobacillales_(UID544)	99.75	0.75	high	yes
1074122.SAMN02436446	Complete	o__Lactobacillales_(UID544)	99.94	0.37	high	yes
1074123.SAMN02436447	Complete	o__Lactobacillales_(UID544)	99.84	0.37	high	yes
1074124.SAMN02436345	Complete	o__Lactobacillales_(UID544)	99.39	0	high	yes
1074125.SAMN02436531	Complete	o__Lactobacillales_(UID544)	99.27	0.37	high	yes
1074126.SAMN02436512	Complete	o__Lactobacillales_(UID544)	99.58	0	high	yes
1074127.SAMN02436601	Complete	o__Lactobacillales_(UID544)	99.14	0.37	high	yes
1074128.SAMN02436602	Complete	o__Lactobacillales_(UID544)	99.81	0	high	yes
1074129.SAMN02436348	Complete	o__Lactobacillales_(UID544)	99.86	0	high	yes
1074130.SAMN02436448	Complete	o__Lactobacillales_(UID544)	99.38	0.37	high	yes
1074134.SAMN02436603	Complete	o__Lactobacillales_(UID544)	99.39	0.75	high	yes
1074135.SAMN02436449	Complete	o__Lactobacillales_(UID544)	99.84	0.75	high	yes
1074136.SAMN02436604	Complete	o__Lactobacillales_(UID544)	99.38	0.37	high	yes
1074137.SAMN02436349	Complete	o__Lactobacillales_(UID544)	99.88	0	high	yes
1074138.SAMN02436605	Complete	o__Lactobacillales_(UID544)	100	0	high	yes
1074140.SAMN02436513	Complete	o__Lactobacillales_(UID544)	99.51	0.37	high	yes
1074143.SAMN02436514	Complete	o__Lactobacillales_(UID544)	99.84	0.37	high	yes
1074144.SAMN02436606	Complete	o__Lactobacillales_(UID544)	99.83	0	high	yes
1074146.SAMN02436350	Complete	o__Lactobacillales_(UID544)	99.38	0	high	yes
1074148.SAMN02436351	Complete	o__Lactobacillales_(UID544)	99.95	0	high	yes
1074149.SAMN02436352	Complete	o__Lactobacillales_(UID544)	99.45	0	high	yes
1074151.SAMN02436353	Complete	o__Lactobacillales_(UID544)	99.84	0.75	high	yes
1074152.SAMN02436529	Complete	o__Lactobacillales_(UID544)	99.06	1.25	high	yes
1074153.SAMN02436450	Complete	o__Lactobacillales_(UID544)	99.15	0	high	yes
1074154.SAMN02436515	Complete	o__Lactobacillales_(UID544)	99.64	0.37	high	yes
1074155.SAMN02436354	Complete	o__Lactobacillales_(UID544)	99.81	0.75	high	yes
1074156.SAMN02436451	Complete	o__Lactobacillales_(UID544)	99.58	0.75	high	yes
1074157.SAMN02436452	Complete	o__Lactobacillales_(UID544)	99.01	0	high	yes
1074159.SAMN02436516	Complete	o__Lactobacillales_(UID544)	99.58	0.37	high	yes
1074160.SAMN02436607	Complete	o__Lactobacillales_(UID544)	99.81	0.75	high	yes
1074161.SAMN02436453	Complete	o__Lactobacillales_(UID544)	99.81	0	high	yes
1074162.SAMN02436454	Complete	o__Lactobacillales_(UID544)	99.64	0	high	yes
1074163.SAMN02436517	Complete	o__Lactobacillales_(UID544)	99.76	0.37	high	yes
1074164.SAMN02436355	Complete	o__Lactobacillales_(UID544)	99.78	0	high	yes
1074165.SAMN02436356	Complete	o__Lactobacillales_(UID544)	99.63	0.37	high	yes
1074166.SAMN02436518	Complete	o__Lactobacillales_(UID544)	99.96	0.37	high	yes
1074167.SAMN02436608	Complete	o__Lactobacillales_(UID544)	99.38	0.37	high	yes
1074168.SAMN02436609	Complete	o__Lactobacillales_(UID544)	99.83	0	high	yes
1074169.SAMN02436455	Complete	o__Lactobacillales_(UID544)	99.86	0	high	yes
1074170.SAMN02436519	Complete	o__Lactobacillales_(UID544)	99.88	0	high	yes
1074171.SAMN02436436	Complete	o__Lactobacillales_(UID544)	99.39	0	high	yes
1074173.SAMN02436437	Complete	o__Lactobacillales_(UID544)	99.76	0.37	high	yes
1074175.SAMN02436520	Complete	o__Lactobacillales_(UID544)	99.33	0	high	yes
1074176.SAMN02436357	Complete	o__Lactobacillales_(UID544)	99.64	0.37	high	yes
1074177.SAMN02436438	Complete	o__Lactobacillales_(UID544)	99.38	0.37	high	yes
1074178.SAMN02436439	Complete	o__Lactobacillales_(UID544)	99.64	0.75	high	yes
1074179.SAMN02436521	Complete	o__Lactobacillales_(UID544)	99.64	0.37	high	yes
1074180.SAMN02436358	Complete	o__Lactobacillales_(UID544)	99.64	0	high	yes
1074181.SAMN02436440	Complete	o__Lactobacillales_(UID544)	99.76	0	high	yes
1074182.SAMN02436610	Complete	o__Lactobacillales_(UID544)	99.95	0.37	high	yes
1074183.SAMN02436611	Complete	o__Lactobacillales_(UID544)	99.76	0.37	high	yes
1074184.SAMN02436522	Complete	o__Lactobacillales_(UID544)	99.45	0.37	high	yes
1074185.SAMN02436441	Complete	o__Lactobacillales_(UID544)	99.81	0.37	high	yes
1074186.SAMN02436523	Complete	o__Lactobacillales_(UID544)	99.58	0	high	yes
1074190.SAMN02436612	Complete	o__Lactobacillales_(UID544)	99.96	0	high	yes
1074252.SAMEA2272552	Complete	g__Staphylococcus_(UID301)	99.51	0.22	high	yes
1074293.SAMN04017578	Complete	o__Clostridiales_(UID1375)	100	0.9	high	yes
1074451.SAMN02469461	Complete	o__Lactobacillales_(UID355)	99.46	0	high	yes
1074467.SAMN02983013	Complete	o__Lactobacillales_(UID374)	99.48	1.05	high	no
1074482.SAMN02471030	Complete	f__Bifidobacteriaceae_(UID1462)	100	0.12	high	yes
1074485.SAMN02603747	Complete	o__Actinomycetales_(UID1812)	99.56	0	high	yes
1074488.SAMN02470219	Complete	o__Actinomycetales_(UID1572)	99.42	0	high	no
1074493.SAMN02470954	Complete	o__Sphingomonadales_(UID3310)	99.59	0.65	high	yes
1074494.SAMN02471912	Complete	g__Streptococcus_(UID684)	99.64	0.23	high	yes
1074889.SAMN02604332	Complete	k__Bacteria_(UID2565)	100	0	high	no
1074919.SAMEA2272299	Complete	g__Staphylococcus_(UID301)	99.51	0.08	high	yes
1074919.SAMEA2272458	Complete	g__Staphylococcus_(UID301)	99.51	0.08	high	yes
1074919.SAMEA2272502	Complete	g__Staphylococcus_(UID301)	99.51	0.08	high	yes
1074919.SAMEA3283121	Complete	g__Staphylococcus_(UID301)	99.51	0.08	high	yes
1074919.SAMEA3283122	Complete	g__Staphylococcus_(UID301)	99.51	0.08	high	yes
1074919.SAMEA3283124	Complete	g__Staphylococcus_(UID301)	99.51	0.08	high	yes
1074919.SAMEA3283125	Complete	g__Staphylococcus_(UID301)	99.51	0.08	high	yes
1075085.SAMEA2272614	Complete	o__Chlamydiales_(UID2994)	98.92	0	high	yes
1075086.SAMEA2272225	Complete	o__Chlamydiales_(UID2994)	98.92	0	high	yes
1075087.SAMEA2272713	Complete	o__Chlamydiales_(UID2994)	98.92	0	high	yes
1075088.SAMN02471002	Complete	o__Actinomycetales_(UID1812)	99.3	0	high	yes
1075089.SAMN02603284	Complete	f__Pasteurellaceae_(UID4933)	99.55	0.23	high	yes
1075090.SAMD00041822	Complete	o__Actinomycetales_(UID1814)	99.21	0.79	high	no
1075091.SAMN02469693	Complete	g__Clostridium_(UID1380)	99.21	1.38	high	yes
1075106.SAMN02604239	Complete	f__Bifidobacteriaceae_(UID1460)	100	0	high	yes
1075399.SAMN02604251	Complete	k__Bacteria_(UID2565)	98.06	0	high	no
1075402.SAMN04026263	Complete	g__Streptomyces_(UID2052)	98.76	0.93	high	no
1075417.SAMN05421823	Complete	o__Cytophagales_(UID2936)	99.39	1.04	high	no
1075768.SAMN02261310	Complete	o__Burkholderiales_(UID4002)	99.26	0.19	high	no
1076.SAMN06339786	Complete	f__Bradyrhizobiaceae_(UID3695)	99.72	3.83	high	yes
1076137.SAMN03780057	Complete	f__Enterobacteriaceae_(UID5054)	99.89	0.54	high	yes
1076138.SAMN03780058	Complete	f__Enterobacteriaceae_(UID5054)	93.41	0.25	high	yes
107633.SAMN02743345	Complete	o__Rhizobiales_(UID3654)	100	0.31	high	yes
107635.SAMN02597193	Complete	o__Rhizobiales_(UID3654)	100	0.31	high	yes
107636.SAMN02746043	Complete	o__Rhizobiales_(UID3654)	100	0.3	high	no
107637.SAMN02841227	Complete	c__Gammaproteobacteria_(UID4274)	99.54	0.41	high	no
1076414.SAMN04407485	Complete	o__Bacillales_(UID828)	97.99	6.97	medium	no
1076522.SAMN02441571	Complete	p__Bacteroidetes_(UID2591)	100	0.03	high	yes
1076523.SAMN02441119	Complete	f__Xanthomonadaceae_(UID4214)	100	0.04	high	yes
1076524.SAMN02441572	Complete	f__Xanthomonadaceae_(UID4214)	100	0.13	high	yes
1076525.SAMN02440895	Complete	f__Xanthomonadaceae_(UID4214)	99.63	1.56	high	no
1076549.SAMN03220614	Complete	f__Enterobacteriaceae_(UID5054)	99.88	0.51	high	yes
1076549.SAMN05907788	Complete	f__Enterobacteriaceae_(UID5054)	98.76	0.71	high	no
1076550.SAMN03031199	Complete	f__Enterobacteriaceae_(UID5054)	99.92	0.13	high	yes
1076550.SAMN05907793	Complete	f__Enterobacteriaceae_(UID5054)	99.61	1.62	high	no
1076551.SAMN05907794	Complete	f__Enterobacteriaceae_(UID5054)	99.18	0.74	high	no
1076588.SAMD00060997	Complete	c__Gammaproteobacteria_(UID4274)	98.78	0.6	high	no
1076596.SAMN04396916	Complete	o__Rhodospirillales_(UID3754)	97.84	0.5	high	yes
1076620.SAMN05216295	Complete	o__Pseudomonadales_(UID4488)	99.62	1.08	high	yes
1076692.SAMN02470966	Complete	g__Bacillus_(UID864)	99.59	0.03	high	yes
1076926.SAMN06094799	Complete	f__Rhizobiaceae_(UID3591)	99.94	0.43	high	yes
1076934.SAMN02603123	Complete	o__Lactobacillales_(UID544)	100	0.09	high	yes
1076937.SAMN04488120	Complete	c__Gammaproteobacteria_(UID4202)	100	0.54	high	no
1077143.SAMN02469638	Complete	f__Pasteurellaceae_(UID4933)	98.98	0	high	yes
1077144.SAMN02470218	Complete	o__Actinomycetales_(UID1590)	98.82	0	high	no
1077282.SAMN02471961	Complete	f__Neisseriaceae_(UID3901)	99.56	0.19	high	yes
1077285.SAMN02470209	Complete	g__Bacteroides_(UID2691)	99.06	1.04	high	yes
1077285.SAMN05444400	Complete	g__Bacteroides_(UID2691)	99.06	0.05	high	yes
1077464.SAMN03334904	Complete	g__Streptococcus_(UID576)	99.77	0.4	high	yes
1077464.SAMN03480631	Complete	g__Streptococcus_(UID576)	99.45	0.72	high	yes
1077464.SAMN03480682	Complete	g__Streptococcus_(UID576)	99.87	0.24	high	yes
1077464.SAMN04283921	Complete	g__Streptococcus_(UID576)	99.52	0.83	high	yes
1077464.SAMN04283922	Complete	g__Streptococcus_(UID576)	99.87	0.8	high	yes
1077464.SAMN04283924	Complete	g__Streptococcus_(UID576)	99.87	0.33	high	yes
1077464.SAMN06705627	WGS	g__Streptococcus_(UID576)	99.47	0.33	high	yes
1077464.SAMN06705628	WGS	g__Streptococcus_(UID576)	99.67	0.2	high	yes
1077464.SAMN06705629	WGS	g__Streptococcus_(UID576)	99.87	0.2	high	yes
1077464.SAMN06705630	WGS	g__Streptococcus_(UID576)	99.87	1	high	yes
1077464.SAMN06705631	WGS	g__Streptococcus_(UID576)	99.87	0.65	high	yes
1077464.SAMN06705632	WGS	g__Streptococcus_(UID576)	99.87	0.4	high	no
1077464.SAMN06705633	WGS	g__Streptococcus_(UID576)	99.87	0.2	high	yes
1077464.SAMN06705634	WGS	g__Streptococcus_(UID576)	99.87	0.2	high	yes
1077675.SAMN05420586	Complete	o__Lactobacillales_(UID544)	98.88	0.12	high	no
1077936.SAMN05421545	Complete	o__Cytophagales_(UID2936)	99.26	0.15	high	yes
1077947.SAMN03785587	Complete	f__Rhodobacteraceae_(UID3340)	99.44	0.3	high	yes
1077947.SAMN05216227	Complete	f__Rhodobacteraceae_(UID3340)	99.6	0.3	high	yes
1077972.SAMD00041813	Complete	f__Micrococcaceae_(UID1631)	99.71	0	high	no
1077974.SAMD00041782	Complete	o__Actinomycetales_(UID1814)	99.17	0.94	high	no
1077975.SAMD00041793	Complete	o__Actinomycetales_(UID1814)	99.64	0.63	high	yes
1077976.SAMD00041829	Complete	o__Actinomycetales_(UID1814)	99.64	0.12	high	yes
1078016.SAMN02470952	Complete	o__Actinomycetales_(UID1815)	99.47	1.13	high	yes
1078018.SAMN02471148	Complete	g__Lactobacillus_(UID436)	98.87	0	high	yes
1078020.SAMN02471087	Complete	o__Actinomycetales_(UID1808)	99.32	0	high	yes
1078029.SAMN02952922	Complete	f__Enterobacteriaceae_(UID5162)	99.62	0.15	high	yes
1078030.SAMN02952923	Complete	f__Enterobacteriaceae_(UID5162)	99.62	0.1	high	yes
1078035.SAMN02693809	Complete	f__Enterobacteriaceae_(UID5124)	99.95	0.3	high	yes
107806.SAMD00061095	Complete	k__Bacteria_(UID2495)	100	0	high	yes
1078083.SAMN02596732	Complete	c__Bacilli_(UID285)	99.43	0.28	high	yes
1078085.SAMN02596733	Complete	c__Bacilli_(UID259)	99.34	0.44	high	no
1078086.SAMN02596734	Complete	k__Bacteria_(UID203)	100	16.81	low	no
1078087.SAMN03383452	Complete	o__Bacteroidales_(UID2621)	99.62	1.35	high	yes
1078089.SAMN02596735	Complete	o__Bacteroidales_(UID2657)	99.26	0.79	high	yes
1078090.SAMN02596736	Complete	o__Clostridiales_(UID1226)	99.37	0.63	high	yes
1078091.SAMN02596737	Complete	o__Clostridiales_(UID1226)	98.73	0	high	yes
1078355.SAMN03891681	Complete	g__Pseudomonas_(UID4550)	99.59	0.72	high	yes
1078464.SAMD00036585	Complete	o__Pseudomonadales_(UID4488)	99.46	0.11	high	yes
1078483.SAMN00829138	Complete	f__Pasteurellaceae_(UID4932)	99.81	0	high	yes
1078505.SAMN02596731	Complete	f__Paenibacillaceae_(UID971)	99.18	0	high	yes
1078763.SAMD00036586	Complete	g__Mycobacterium_(UID1816)	99.64	0	high	yes
1078764.SAMN02596730	Complete	o__Actinomycetales_(UID1590)	100	0	high	yes
1078773.SAMN04334956	Complete	o__Burkholderiales_(UID4002)	99.75	0.4	high	yes
1078775.SAMEA2271999	Complete	f__Enterobacteriaceae_(UID5124)	99.87	0.1	high	yes
1078846.SAMN02261317	Complete	c__Gammaproteobacteria_(UID4274)	99.08	0.69	high	no
1079.SAMD00029041	Complete	o__Rhizobiales_(UID3642)	96.67	0.79	high	yes
1079.SAMEA3632277	Complete	o__Rhizobiales_(UID3642)	96.67	0.79	high	yes
1079.SAMN04123293	Complete	o__Rhizobiales_(UID3642)	96.67	0.79	high	yes
1079454.SAMN02441058	Complete	f__Rhizobiaceae_(UID3564)	99.83	1.22	high	yes
1079455.SAMN02441033	Complete	f__Rhizobiaceae_(UID3564)	99.87	0	high	yes
1079460.SAMN02440561	Complete	f__Rhizobiaceae_(UID3564)	99.72	0.07	high	yes
1079466.SAMN02440775	Complete	g__Bradyrhizobium_(UID3699)	100	0	high	yes
1079467.SAMN02440784	Complete	g__Bradyrhizobium_(UID3699)	99.7	0	high	yes
1079469.SAMN01823746	Complete	f__Enterobacteriaceae_(UID5139)	100	0.04	high	yes
1079470.SAMN01823731	Complete	f__Enterobacteriaceae_(UID5139)	99.71	0.04	high	yes
1079471.SAMN02415163	Complete	f__Enterobacteriaceae_(UID5139)	99.74	0.05	high	yes
1079473.SAMN01823722	Complete	f__Enterobacteriaceae_(UID5139)	100	0.51	high	yes
1079474.SAMN01823718	Complete	f__Enterobacteriaceae_(UID5139)	100	0.04	high	yes
1079475.SAMN01041147	Complete	f__Enterobacteriaceae_(UID5139)	99.61	0.04	high	yes
1079476.SAMN01041113	Complete	f__Enterobacteriaceae_(UID5139)	100	0.04	high	yes
1079477.SAMN01805321	Complete	f__Enterobacteriaceae_(UID5139)	99.9	0.65	high	yes
1079478.SAMN01823725	Complete	f__Enterobacteriaceae_(UID5139)	99.96	0.06	high	yes
1079479.SAMN02441448	Complete	g__Bradyrhizobium_(UID3699)	100	0.05	high	yes
1079752.SAMN02471969	Complete	f__Neisseriaceae_(UID3901)	99.75	0.57	high	yes
1079753.SAMN02471962	Complete	f__Neisseriaceae_(UID3901)	99.4	0.67	high	yes
1079754.SAMN02471964	Complete	f__Neisseriaceae_(UID3901)	99.4	0.19	high	yes
1079755.SAMN02471970	Complete	f__Neisseriaceae_(UID3901)	99.18	0.19	high	yes
1079756.SAMN02471967	Complete	f__Neisseriaceae_(UID3901)	99.18	0.19	high	yes
1079757.SAMN02471965	Complete	f__Neisseriaceae_(UID3901)	98.92	0.29	high	yes
1079859.SAMN04515674	Complete	o__Cytophagales_(UID2937)	100	1.21	high	no
1079901.SAMN02699220	Complete	f__Enterobacteriaceae_(UID5139)	100	0.04	high	yes
1079986.SAMN02471828	Complete	f__Streptomycetaceae_(UID2048)	100	0	high	no
1079988.SAMN02471001	Complete	o__Actinomycetales_(UID1812)	99.3	0	high	yes
1079994.SAMN03401343	Complete	o__Actinomycetales_(UID1572)	95.03	0	high	yes
1079994.SAMN04488565	Complete	o__Actinomycetales_(UID1572)	100	0	high	yes
108003.SAMN06319236	Complete	c__Gammaproteobacteria_(UID4274)	99.43	1.26	high	no
1080068.SAMD00045841	Complete	p__Cyanobacteria_(UID2182)	98.47	1.53	high	no
1080071.SAMD00042493	Complete	o__Lactobacillales_(UID544)	99.63	0.37	high	no
108015.SAMN04088257	Complete	g__Bradyrhizobium_(UID3699)	99.5	0.52	high	yes
108015.SAMN04487810	Complete	g__Bradyrhizobium_(UID3699)	99.9	0.61	high	yes
1080227.SAMN05007540	Complete	c__Gammaproteobacteria_(UID4442)	100	2.16	high	no
1080228.SAMD00061000	Complete	p__Cyanobacteria_(UID2192)	99.56	0	high	yes
1080229.SAMD00061001	Complete	p__Cyanobacteria_(UID2192)	99.56	0	high	yes
1080230.SAMD00060999	Complete	p__Cyanobacteria_(UID2192)	99.56	0	high	yes
1080365.SAMN02469945	Complete	o__Lactobacillales_(UID462)	99.69	0	high	yes
1081093.SAMN02603246	Complete	f__Enterobacteriaceae_(UID5139)	99.46	0.04	high	yes
1081094.SAMN02603308	Complete	c__Gammaproteobacteria_(UID4388)	99.24	0.19	high	yes
1081095.SAMN02603309	Complete	c__Gammaproteobacteria_(UID4388)	99.24	0.19	high	yes
1081640.SAMN02470957	Complete	o__Sphingomonadales_(UID3310)	99.66	0.09	high	no
1081644.SAMN02469920	Complete	o__Actinomycetales_(UID1572)	97.51	0	high	no
1081646.SAMN02603389	Complete	f__Spirochaetaceae_(UID2512)	100	0	high	yes
1081888.SAMN01919739	Complete	f__Enterobacteriaceae_(UID5124)	99.97	0.33	high	yes
1081889.SAMN01883249	Complete	f__Enterobacteriaceae_(UID5124)	99.97	0.04	high	yes
1081890.SAMN01919655	Complete	f__Enterobacteriaceae_(UID5124)	99.67	0.33	high	yes
1081891.SAMN01919630	Complete	f__Enterobacteriaceae_(UID5124)	99.97	3.91	high	yes
1081892.SAMN01919656	Complete	f__Enterobacteriaceae_(UID5124)	99.97	0.48	high	yes
1081893.SAMN01919657	Complete	f__Enterobacteriaceae_(UID5124)	99.97	0.33	high	yes
1081894.SAMN01919631	Complete	f__Enterobacteriaceae_(UID5124)	99.97	0.33	high	yes
1081895.SAMN01919667	Complete	f__Enterobacteriaceae_(UID5124)	99.97	0.33	high	yes
1081896.SAMN01919632	Complete	f__Enterobacteriaceae_(UID5124)	99.97	0.04	high	yes
1081904.SAMN02436482	Complete	g__Prevotella_(UID2724)	98.48	0	high	yes
1081927.SAMN02951864	Complete	o__Pseudomonadales_(UID4488)	99.62	0.35	high	yes
1081940.SAMN02470956	Complete	g__Pseudomonas_(UID4525)	99.85	1.1	high	yes
1081943.SAMN02470707	Complete	g__Bacillus_(UID902)	98.33	0.16	high	yes
1082.SAMN04244559	Complete	o__Rhodospirillales_(UID3754)	99.5	0.5	high	no
1082479.SAMN05216241	Complete	c__Alphaproteobacteria_(UID3305)	99.24	0.87	high	no
1082703.SAMN04363720	Complete	f__Enterobacteriaceae_(UID5054)	98.13	0.33	high	yes
1082703.SAMN04363726	Complete	f__Enterobacteriaceae_(UID5054)	97.65	0.49	high	yes
1082704.SAMN04363613	Complete	f__Enterobacteriaceae_(UID5054)	96.84	0.2	high	yes
1082704.SAMN04363620	Complete	f__Enterobacteriaceae_(UID5054)	98.26	1	high	yes
1082705.SAMN02712570	Complete	f__Enterobacteriaceae_(UID5054)	98.34	0.25	high	yes
1082705.SAMN02712572	Complete	f__Enterobacteriaceae_(UID5054)	98.34	0.33	high	yes
1082705.SAMN02712573	Complete	f__Enterobacteriaceae_(UID5054)	98.34	0.33	high	yes
1082931.SAMN02604343	Complete	o__Rhizobiales_(UID3447)	99.18	0.55	high	yes
1082932.SAMN02471547	Complete	f__Rhizobiaceae_(UID3564)	99.72	0.29	high	yes
1082933.SAMN02471575	Complete	o__Rhizobiales_(UID3450)	99.51	0.66	high	yes
1082933.SAMN04853078	Complete	o__Rhizobiales_(UID3450)	99.92	0.25	high	yes
1084226.SAMN01831184	Complete	g__Yersinia_(UID5070)	99.82	0.04	high	yes
1084227.SAMN01831182	Complete	g__Yersinia_(UID5070)	98.59	0.14	high	yes
1084228.SAMN01831179	Complete	g__Yersinia_(UID5070)	99.38	0.06	high	yes
1084229.SAMN01831183	Complete	g__Yersinia_(UID5070)	99.21	0.25	high	yes
1084230.SAMN01831185	Complete	g__Yersinia_(UID5070)	99.81	0.04	high	yes
1084231.SAMN01831186	Complete	g__Yersinia_(UID5070)	99.73	0.04	high	yes
1084232.SAMN01831187	Complete	g__Yersinia_(UID5070)	99.53	0.34	high	yes
1084233.SAMN01831180	Complete	g__Yersinia_(UID5070)	99.82	0.04	high	yes
1084234.SAMN01831181	Complete	g__Yersinia_(UID5070)	99.64	0.04	high	yes
108486.SAMN03197545	Complete	o__Actinomycetales_(UID1809)	98.74	0	high	no
1085027.SAMN02471975	Complete	g__Burkholderia_(UID4007)	100	0.08	high	yes
1085028.SAMN01940911	Complete	f__Halobacteriaceae_(UID84)	88.74	3.48	medium	no
1085029.SAMN01940911	Complete	f__Halobacteriaceae_(UID96)	71.92	1.86	medium	no
1085379.SAMN02596883	Complete	o__Bacillales_(UID828)	99.14	1.29	high	yes
1085386.SAMN02596884	Complete	o__Bacillales_(UID828)	99.14	0.72	high	yes
1085388.SAMN02596885	Complete	g__Bacillus_(UID901)	99.15	0.33	high	yes
1085389.SAMN02596886	Complete	g__Bacillus_(UID901)	99.15	0.42	high	yes
1085540.SAMN02436382	Complete	k__Bacteria_(UID2495)	97.65	0.11	high	yes
1085544.SAMN00739397	Complete	k__Bacteria_(UID2495)	95.29	0	high	yes
1085545.SAMN00739362	Complete	k__Bacteria_(UID2495)	95.29	0	high	yes
1085547.SAMN00739361	Complete	k__Bacteria_(UID2495)	95.29	0	high	yes
1085548.SAMN00739360	Complete	k__Bacteria_(UID2495)	95.29	0	high	yes
1085623.SAMN02603857	Complete	c__Gammaproteobacteria_(UID4761)	100	0.9	high	no
1085624.SAMN04120646	NA	o__Cytophagales_(UID2936)	99.26	2.38	high	yes
1085630.SAMEA3138416	Complete	c__Gammaproteobacteria_(UID4202)	99.79	0.36	high	yes
1086011.SAMN02471905	Complete	f__Flavobacteriaceae_(UID2817)	99.29	0	high	no
1086013.SAMN05421774	Complete	f__Rhodobacteraceae_(UID3340)	98.61	0.3	high	no
1086014.SAMN02469352	Complete	f__Moraxellaceae_(UID4680)	99.91	2.74	high	yes
1086030.SAMN02469698	Complete	f__Enterobacteriaceae_(UID5203)	99.43	0.21	high	yes
108619.SAMN01902423	Complete	f__Enterobacteriaceae_(UID5139)	100	0.06	high	yes
108619.SAMN01902432	Complete	f__Enterobacteriaceae_(UID5139)	100	0.06	high	yes
108619.SAMN01902454	Complete	f__Enterobacteriaceae_(UID5139)	100	0.04	high	yes
108619.SAMN01902455	Complete	f__Enterobacteriaceae_(UID5139)	100	0.04	high	yes
108619.SAMN01902466	Complete	f__Enterobacteriaceae_(UID5139)	100	0.07	high	yes
108619.SAMN01902467	Complete	f__Enterobacteriaceae_(UID5139)	100	0.22	high	yes
108619.SAMN01902472	Complete	f__Enterobacteriaceae_(UID5139)	99.9	0.22	high	yes
108619.SAMN01902473	Complete	f__Enterobacteriaceae_(UID5139)	100	0.37	high	yes
108619.SAMN01902475	Complete	f__Enterobacteriaceae_(UID5139)	99.9	0.06	high	yes
108619.SAMN01902481	Complete	f__Enterobacteriaceae_(UID5139)	99.9	0.04	high	yes
108619.SAMN01902482	Complete	f__Enterobacteriaceae_(UID5139)	100	0.22	high	yes
108619.SAMN01902484	Complete	f__Enterobacteriaceae_(UID5139)	100	0.37	high	yes
108619.SAMN01902488	Complete	f__Enterobacteriaceae_(UID5139)	100	0.24	high	yes
108619.SAMN01902494	Complete	f__Enterobacteriaceae_(UID5139)	100	0.06	high	yes
108619.SAMN01902497	Complete	f__Enterobacteriaceae_(UID5139)	100	0.22	high	yes
108619.SAMN01902499	Complete	f__Enterobacteriaceae_(UID5139)	100	0.06	high	yes
108619.SAMN01902502	Complete	f__Enterobacteriaceae_(UID5139)	100	0.04	high	yes
108619.SAMN02367572	Complete	f__Enterobacteriaceae_(UID5139)	100	0.18	high	yes
108619.SAMN02367735	Complete	f__Enterobacteriaceae_(UID5139)	99.71	0.04	high	yes
108619.SAMN02367836	Complete	f__Enterobacteriaceae_(UID5139)	99.92	0.18	high	yes
108619.SAMN02367869	Complete	f__Enterobacteriaceae_(UID5139)	99.89	0.59	high	yes
108619.SAMN02368360	Complete	f__Enterobacteriaceae_(UID5139)	100	0.22	high	yes
108619.SAMN02368394	Complete	f__Enterobacteriaceae_(UID5139)	100	0.7	high	yes
108619.SAMN02368619	Complete	f__Enterobacteriaceae_(UID5139)	99.93	0.04	high	yes
108619.SAMN02368621	Complete	f__Enterobacteriaceae_(UID5139)	100	0.5	high	yes
108619.SAMN02368623	Complete	f__Enterobacteriaceae_(UID5139)	100	0.23	high	yes
108619.SAMN02368787	Complete	f__Enterobacteriaceae_(UID5139)	100	0.37	high	yes
108619.SAMN02368945	Complete	f__Enterobacteriaceae_(UID5139)	99.71	0.76	high	yes
108619.SAMN02368946	Complete	f__Enterobacteriaceae_(UID5139)	99.95	0.25	high	yes
108619.SAMN02368950	Complete	f__Enterobacteriaceae_(UID5139)	99.88	0.95	high	yes
108619.SAMN02368953	Complete	f__Enterobacteriaceae_(UID5139)	99.63	1.01	high	yes
108619.SAMN02368965	Complete	f__Enterobacteriaceae_(UID5139)	100	0.22	high	yes
108619.SAMN02368967	Complete	f__Enterobacteriaceae_(UID5139)	99.94	0.22	high	yes
108619.SAMN02368968	Complete	f__Enterobacteriaceae_(UID5139)	99.71	0.4	high	yes
108619.SAMN02368970	Complete	f__Enterobacteriaceae_(UID5139)	100	0.22	high	yes
108619.SAMN02368971	Complete	f__Enterobacteriaceae_(UID5139)	100	0.22	high	yes
108619.SAMN02368973	Complete	f__Enterobacteriaceae_(UID5139)	100	0.22	high	yes
108619.SAMN02368975	Complete	f__Enterobacteriaceae_(UID5139)	99.93	0.22	high	yes
108619.SAMN02368977	Complete	f__Enterobacteriaceae_(UID5139)	99.6	0.18	high	yes
108619.SAMN02368978	Complete	f__Enterobacteriaceae_(UID5139)	100	0.22	high	yes
108619.SAMN02699296	Complete	f__Enterobacteriaceae_(UID5139)	100	0.19	high	yes
108619.SAMN02699352	Complete	f__Enterobacteriaceae_(UID5139)	100	0.1	high	yes
108619.SAMN03265061	Complete	f__Enterobacteriaceae_(UID5139)	100	0.25	high	yes
108619.SAMN03744300	Complete	f__Enterobacteriaceae_(UID5139)	100	0.62	high	yes
108619.SAMN03894229	Complete	f__Enterobacteriaceae_(UID5139)	100	0.04	high	yes
108619.SAMN03894319	Complete	f__Enterobacteriaceae_(UID5139)	100	0.15	high	yes
108619.SAMN04394749	Complete	f__Enterobacteriaceae_(UID5139)	100	0.24	high	yes
108619.SAMN04394754	Complete	f__Enterobacteriaceae_(UID5139)	100	0.22	high	yes
108619.SAMN04394756	Complete	f__Enterobacteriaceae_(UID5139)	100	0.27	high	yes
108619.SAMN04394762	Complete	f__Enterobacteriaceae_(UID5139)	100	0.27	high	yes
108619.SAMN04394775	Complete	f__Enterobacteriaceae_(UID5139)	100	0.22	high	yes
108619.SAMN04394780	Complete	f__Enterobacteriaceae_(UID5139)	100	0.22	high	yes
108619.SAMN04394790	Complete	f__Enterobacteriaceae_(UID5139)	100	0.22	high	yes
108619.SAMN04394791	Complete	f__Enterobacteriaceae_(UID5139)	100	0.22	high	yes
108619.SAMN04394792	Complete	f__Enterobacteriaceae_(UID5139)	100	0.22	high	yes
108619.SAMN04394805	Complete	f__Enterobacteriaceae_(UID5139)	100	0.22	high	yes
108619.SAMN04394810	Complete	f__Enterobacteriaceae_(UID5139)	100	0.22	high	yes
108619.SAMN04394812	Complete	f__Enterobacteriaceae_(UID5139)	100	0.22	high	yes
108619.SAMN04394816	Complete	f__Enterobacteriaceae_(UID5139)	100	0.22	high	yes
108619.SAMN04394823	Complete	f__Enterobacteriaceae_(UID5139)	100	0.24	high	yes
108619.SAMN04394828	Complete	f__Enterobacteriaceae_(UID5139)	100	0.22	high	yes
108619.SAMN04394841	Complete	f__Enterobacteriaceae_(UID5139)	100	0.22	high	yes
108619.SAMN04394846	Complete	f__Enterobacteriaceae_(UID5139)	100	0.24	high	yes
108619.SAMN04394864	Complete	f__Enterobacteriaceae_(UID5139)	100	0.22	high	yes
108619.SAMN04394865	Complete	f__Enterobacteriaceae_(UID5139)	100	0.22	high	yes
108619.SAMN04394866	Complete	f__Enterobacteriaceae_(UID5139)	100	0.27	high	yes
108619.SAMN04394873	Complete	f__Enterobacteriaceae_(UID5139)	100	0.22	high	yes
108619.SAMN04394878	Complete	f__Enterobacteriaceae_(UID5139)	99.9	0.96	high	yes
108619.SAMN04394886	Complete	f__Enterobacteriaceae_(UID5139)	100	0.22	high	yes
108619.SAMN04394888	Complete	f__Enterobacteriaceae_(UID5139)	100	0.22	high	yes
108619.SAMN04394890	Complete	f__Enterobacteriaceae_(UID5139)	100	0.27	high	yes
108619.SAMN04394899	Complete	f__Enterobacteriaceae_(UID5139)	100	0.22	high	yes
108619.SAMN04394900	Complete	f__Enterobacteriaceae_(UID5139)	100	0.22	high	yes
108619.SAMN04394901	Complete	f__Enterobacteriaceae_(UID5139)	100	0.24	high	yes
108619.SAMN04394905	Complete	f__Enterobacteriaceae_(UID5139)	100	0.29	high	yes
108619.SAMN04394906	Complete	f__Enterobacteriaceae_(UID5139)	100	0.24	high	yes
108619.SAMN04394919	Complete	f__Enterobacteriaceae_(UID5139)	100	0.24	high	yes
108619.SAMN04394924	Complete	f__Enterobacteriaceae_(UID5139)	100	0.27	high	yes
108619.SAMN04962113	Complete	f__Enterobacteriaceae_(UID5139)	100	0.04	high	yes
108619.SAMN04962172	Complete	f__Enterobacteriaceae_(UID5139)	100	0.04	high	yes
108619.SAMN04962173	Complete	f__Enterobacteriaceae_(UID5139)	100	0.11	high	yes
108619.SAMN04962174	Complete	f__Enterobacteriaceae_(UID5139)	100	0.04	high	yes
108619.SAMN04962175	Complete	f__Enterobacteriaceae_(UID5139)	100	0.06	high	yes
108619.SAMN04962176	Complete	f__Enterobacteriaceae_(UID5139)	100	0.04	high	yes
108619.SAMN05172400	Complete	f__Enterobacteriaceae_(UID5139)	100	0.07	high	yes
108619.SAMN05172401	Complete	f__Enterobacteriaceae_(UID5139)	100	0.18	high	yes
108619.SAMN05172402	Complete	f__Enterobacteriaceae_(UID5139)	99.99	0.04	high	yes
1086726.SAMN00993447	Complete	o__Thiotrichales_(UID4410)	93.17	1.44	high	yes
1086726.SAMN03777003	Complete	o__Thiotrichales_(UID4410)	93.17	0	high	yes
1087440.SAMN01057611	Complete	g__Klebsiella_(UID5140)	100	0.02	high	yes
1087441.SAMN01057609	Complete	g__Klebsiella_(UID5140)	100	0.02	high	yes
1087443.SAMN01057606	Complete	g__Klebsiella_(UID5140)	100	0.02	high	yes
1087444.SAMN01057607	Complete	g__Klebsiella_(UID5140)	100	0.02	high	yes
1087445.SAMN01057608	Complete	g__Klebsiella_(UID5140)	99.98	0.02	high	yes
1087448.SAMN02603748	Complete	c__Bacilli_(UID259)	98.52	0.33	high	yes
1087451.SAMN02603749	Complete	o__Actinomycetales_(UID1812)	99.56	0	high	yes
1087452.SAMN02603750	Complete	o__Actinomycetales_(UID1812)	99.56	0	high	yes
1087453.SAMN02603751	Complete	o__Actinomycetales_(UID1812)	99.56	0	high	yes
1087454.SAMN02603752	Complete	o__Actinomycetales_(UID1812)	99.12	0	high	yes
1087479.SAMN02471708	Complete	o__Lactobacillales_(UID355)	99.45	3.64	high	yes
1087481.SAMN02470185	Complete	f__Paenibacillaceae_(UID973)	99.85	0.59	high	yes
1087483.SAMN02471593	Complete	g__Mycobacterium_(UID1816)	99.61	0	high	yes
1088540.SAMN00739295	Complete	k__Bacteria_(UID2495)	94.6	0	high	yes
1088541.SAMN02436426	Complete	k__Bacteria_(UID2495)	96.47	0	high	yes
1088542.SAMN02436583	Complete	k__Bacteria_(UID2495)	96.47	0	high	yes
1088719.SAMN02470712	Complete	f__Vibrionaceae_(UID4865)	99.93	0.75	high	yes
1088720.SAMN02604241	Complete	g__Lactobacillus_(UID436)	99.46	0	high	yes
1088721.SAMN02470157	Complete	o__Sphingomonadales_(UID3310)	99.86	0.94	high	yes
1088721.SAMN03002180	Complete	o__Sphingomonadales_(UID3310)	99.86	0.43	high	yes
1088767.SAMN06041775	Complete	o__Actinomycetales_(UID1696)	99.47	0.87	high	no
1088868.SAMN02470916	Complete	o__Rhodospirillales_(UID3754)	100	0.5	high	no
1088869.SAMN02470912	Complete	o__Rhodospirillales_(UID3754)	99.34	0	high	no
1088883.SAMN00993432	Complete	o__Thiotrichales_(UID4410)	98.45	0	high	yes
1088883.SAMN04328139	Complete	o__Thiotrichales_(UID4410)	99.41	0	high	yes
1088888.SAMN02469786	Complete	f__Vibrionaceae_(UID4865)	100	1.39	high	yes
1089299.SAMN02470530	Complete	g__Streptococcus_(UID584)	99.25	0.21	high	yes
1089300.SAMN00739875	Complete	g__Streptococcus_(UID584)	99.39	0.21	high	yes
1089305.SAMN05444148	Complete	s__algicola_(UID2846)	99.34	0.02	high	no
1089439.SAMN02256423	Complete	c__Gammaproteobacteria_(UID4201)	100	1.15	high	no
1089443.SAMN02469591	Complete	g__Bacillus_(UID865)	99.62	0.25	high	yes
1089444.SAMN03067133	Complete	f__Enterobacteriaceae_(UID5054)	100	0.99	high	yes
1089444.SAMN03154071	Complete	f__Enterobacteriaceae_(UID5054)	100	1.04	high	yes
1089444.SAMN03266539	Complete	f__Enterobacteriaceae_(UID5054)	100	0.33	high	yes
1089444.SAMN03266540	Complete	f__Enterobacteriaceae_(UID5054)	100	0.33	high	yes
1089444.SAMN03266542	Complete	f__Enterobacteriaceae_(UID5054)	100	0.33	high	yes
1089444.SAMN03283949	Complete	f__Enterobacteriaceae_(UID5054)	99.59	5.65	medium	yes
1089445.SAMN02470913	Complete	f__Enterobacteriaceae_(UID5162)	99.29	0.59	high	yes
1089446.SAMN02603753	Complete	o__Actinomycetales_(UID1812)	99.56	0	high	yes
1089447.SAMN02471881	Complete	f__Pasteurellaceae_(UID4932)	99.58	0	high	yes
1089447.SAMN02988815	Complete	f__Pasteurellaceae_(UID4932)	99.58	0	high	yes
1089453.SAMD00041776	Complete	o__Actinomycetales_(UID1814)	99.58	0	high	yes
1089454.SAMD00041763	Complete	o__Actinomycetales_(UID1814)	99.09	0.54	high	yes
1089455.SAMD00041798	Complete	o__Actinomycetales_(UID1663)	99.82	0.55	high	no
1089456.SAMD00061003	Complete	o__Pseudomonadales_(UID4488)	99.66	0.43	high	yes
1089544.SAMN02261299	Complete	o__Actinomycetales_(UID2014)	99.75	0	high	no
1089545.SAMN02256403	Complete	o__Actinomycetales_(UID2014)	100	0	high	no
1089546.SAMN02261305	Complete	o__Actinomycetales_(UID2012)	99.88	0.18	high	no
1089547.SAMN02261300	Complete	o__Cytophagales_(UID2936)	99.49	0.6	high	no
1089548.SAMN02597174	Complete	p__Firmicutes_(UID242)	97.31	1.54	high	no
1089549.SAMN02597195	Complete	o__Actinomycetales_(UID1696)	96.54	0.55	high	no
1089550.SAMN02441591	Complete	k__Bacteria_(UID2570)	98.84	0	high	no
1089551.SAMN02441221	Complete	o__Rhodospirillales_(UID3754)	99.25	0.29	high	no
1089552.SAMN02597269	Complete	c__Alphaproteobacteria_(UID3305)	99.57	1.74	high	no
1089553.SAMN02584910	Complete	p__Firmicutes_(UID1022)	98.36	0	high	yes
1089553.SAMN02603274	Complete	p__Firmicutes_(UID1022)	98.36	0	high	yes
108980.SAMD00019903	Complete	f__Moraxellaceae_(UID4680)	99.91	0.13	high	yes
108980.SAMD00020356	Complete	f__Moraxellaceae_(UID4680)	100	0.04	high	yes
108980.SAMD00020357	Complete	f__Moraxellaceae_(UID4680)	99.73	0.04	high	yes
108980.SAMD00020358	Complete	f__Moraxellaceae_(UID4680)	100	0.04	high	yes
108980.SAMN03197613	Complete	f__Moraxellaceae_(UID4680)	99.63	0.04	high	yes
108981.SAMD00019892	Complete	f__Moraxellaceae_(UID4680)	100	0	high	yes
108981.SAMN04956557	Complete	f__Moraxellaceae_(UID4680)	100	0.13	high	yes
1090316.SAMN02261306	Complete	o__Sphingomonadales_(UID3310)	99.66	0	high	yes
1090317.SAMN02441600	Complete	o__Sphingomonadales_(UID3310)	99.66	0	high	yes
1090318.SAMN02441592	Complete	o__Sphingomonadales_(UID3310)	99.59	0	high	no
1090319.SAMN02441573	Complete	o__Sphingomonadales_(UID3310)	99.66	0.34	high	no
1090320.SAMN02261316	Complete	o__Sphingomonadales_(UID3310)	99.66	0	high	yes
1090321.SAMN02256454	Complete	c__Clostridia_(UID1085)	98.92	4.51	high	yes
1090322.SAMN02597164	Complete	p__Euryarchaeota_(UID49)	99.35	0	high	no
1090615.SAMN04515671	Complete	o__Actinomycetales_(UID1802)	98.41	0.29	high	no
1090926.SAMN02470899	Complete	f__Enterobacteriaceae_(UID5162)	99.49	0.9	high	yes
1090927.SAMN02472043	Complete	f__Enterobacteriaceae_(UID5162)	99.62	0.1	high	yes
1090928.SAMN02472038	Complete	f__Enterobacteriaceae_(UID5162)	99.62	0.52	high	yes
1090929.SAMN00727765	Complete	f__Enterobacteriaceae_(UID5124)	100	0.14	high	yes
1090930.SAMN02472037	Complete	f__Enterobacteriaceae_(UID5124)	99.97	0.04	high	yes
1090945.SAMN01041094	Complete	f__Enterobacteriaceae_(UID5139)	100	0.04	high	yes
1090946.SAMN02441371	Complete	f__Rhizobiaceae_(UID3591)	99.9	0.31	high	yes
1090974.SAMD00061002	Complete	o__Lactobacillales_(UID544)	95.89	0	high	yes
1091039.SAMN02471888	Complete	o__Lactobacillales_(UID543)	99.49	1.53	high	yes
1091040.SAMN02471887	Complete	o__Lactobacillales_(UID543)	99.62	0.57	high	yes
1091041.SAMN02603349	Complete	g__Bacillus_(UID865)	99.21	0.25	high	yes
1091045.SAMN02602997	Complete	o__Actinomycetales_(UID1530)	100	0	high	yes
1091046.SAMN02470911	Complete	g__Mycobacterium_(UID1816)	99.94	0.33	high	yes
1091494.SAMEA3283107	Complete	c__Gammaproteobacteria_(UID4274)	99.6	1.03	high	no
1091495.SAMEA4532338	Complete	c__Betaproteobacteria_(UID3959)	99.81	0	high	yes
1091497.SAMEA4532337	Complete	c__Betaproteobacteria_(UID3959)	99.87	0.5	high	yes
1091500.SAMN02603736	Complete	g__Mycobacterium_(UID1816)	95.37	0.33	high	yes
1091501.SAMN02603737	Complete	g__Mycobacterium_(UID1816)	94.4	0	high	yes
1092.SAMN04217978	Complete	k__Bacteria_(UID2570)	89.78	1.93	medium	no
109232.SAMEA4532341	Complete	g__Rickettsia_(UID3815)	96.51	0.5	high	yes
1093099.SAMN02870596	Complete	c__Epsilonproteobacteria_(UID3065)	99.69	0.18	high	yes
1093787.SAMN02603895	Complete	o__Pseudomonadales_(UID4488)	99.66	0.11	high	yes
1093788.SAMN02470549	WGS	g__Campylobacter_(UID3076)	99.53	0.11	high	yes
1093789.SAMN02470551	WGS	g__Campylobacter_(UID3076)	99.57	0.11	high	yes
1093790.SAMN02470784	WGS	g__Vibrio_(UID4878)	100	0.03	high	yes
1094167.SAMN01057711	WGS	g__Klebsiella_(UID5140)	99.95	0.02	high	yes
1094168.SAMN01057612	WGS	g__Klebsiella_(UID5140)	100	0.02	high	yes
1094169.SAMN01057613	WGS	g__Klebsiella_(UID5140)	100	0.02	high	yes
1094170.SAMN01057614	Complete	g__Klebsiella_(UID5140)	100	0.02	high	yes
1094171.SAMN01057620	WGS	g__Klebsiella_(UID5140)	100	0.02	high	yes
1094175.SAMN02471731	WGS	o__Pseudomonadales_(UID4488)	97.61	0.49	high	yes
1094187.SAMN00991245	WGS	c__Gammaproteobacteria_(UID4202)	98.85	0	high	yes
1094188.SAMN02470754	WGS	o__Clostridiales_(UID1212)	99.33	0	high	yes
1094342.SAMN03965495	Complete	c__Gammaproteobacteria_(UID4443)	100	0.74	high	yes
1094466.SAMEA3138809	Complete	f__Flavobacteriaceae_(UID2817)	99.29	0.07	high	no
1094469.SAMN02470681	WGS	f__Moraxellaceae_(UID4680)	99.73	0	high	yes
1094470.SAMN02470695	WGS	f__Moraxellaceae_(UID4680)	99.82	0.14	high	yes
1094475.SAMN02470682	WGS	f__Moraxellaceae_(UID4680)	99.73	0.14	high	yes
1094477.SAMN02470685	WGS	g__Acinetobacter_(UID4685)	99.97	0.61	high	yes
1094478.SAMN02470692	WGS	g__Acinetobacter_(UID4685)	99.98	0.61	high	yes
1094479.SAMN02470686	WGS	g__Acinetobacter_(UID4685)	99.93	0.61	high	yes
1094480.SAMN02470683	WGS	g__Acinetobacter_(UID4685)	99.92	0.67	high	yes
1094482.SAMN02470697	WGS	f__Moraxellaceae_(UID4680)	100	0	high	yes
1094483.SAMN02470684	WGS	f__Moraxellaceae_(UID4680)	100	0.14	high	yes
1094486.SAMN02470698	WGS	g__Acinetobacter_(UID4685)	99.98	0.82	high	yes
1094487.SAMN02470691	WGS	g__Acinetobacter_(UID4685)	99.93	0.61	high	yes
1094489.SAMN02604270	Complete	o__Rhizobiales_(UID3451)	98.44	0.14	high	no
1094491.SAMN02472039	WGS	o__Rhizobiales_(UID3451)	99.38	0.41	high	no
1094492.SAMN02472034	WGS	o__Rhizobiales_(UID3451)	98.97	0	high	no
1094496.SAMN02472035	WGS	o__Rhizobiales_(UID3451)	99.38	0.41	high	yes
1094497.SAMN02604271	Complete	o__Rhizobiales_(UID3480)	100	0	high	yes
1094502.SAMN02472036	WGS	o__Rhizobiales_(UID3480)	99.96	0.09	high	yes
1094506.SAMN01908570	WGS	f__Enterobacteriaceae_(UID5139)	98.46	0.77	high	yes
1094508.SAMN02603686	Complete	o__Thermoanaerobacterales_(UID1420)	99.49	0	high	yes
1094551.SAMN02596909	WGS	o__Rhizobiales_(UID3480)	99.27	0	high	no
1094552.SAMN02596907	WGS	o__Rhizobiales_(UID3480)	99.89	0.11	high	yes
1094553.SAMN02585002	WGS	o__Rhizobiales_(UID3451)	100	0	high	yes
1094553.SAMN02596900	WGS	o__Rhizobiales_(UID3451)	100	0	high	yes
1094554.SAMN02596901	WGS	o__Rhizobiales_(UID3480)	100	0	high	yes
1094555.SAMN02585007	WGS	o__Rhizobiales_(UID3480)	100	0	high	yes
1094555.SAMN02596910	WGS	o__Rhizobiales_(UID3480)	100	0	high	yes
1094556.SAMEA2271918	WGS	o__Rhizobiales_(UID3480)	99.32	0.31	high	yes
1094556.SAMN02596903	WGS	o__Rhizobiales_(UID3480)	99.37	0.46	high	yes
1094557.SAMN02596905	WGS	o__Rhizobiales_(UID3451)	100	0	high	yes
1094558.SAMN02596906	WGS	c__Alphaproteobacteria_(UID3305)	100	0	high	yes
1094559.SAMN02596911	WGS	c__Alphaproteobacteria_(UID3305)	99.56	0	high	yes
1094560.SAMN02596908	WGS	o__Rhizobiales_(UID3480)	100	0	high	yes
1094561.SAMN02596912	WGS	o__Rhizobiales_(UID3480)	100	0	high	yes
1094562.SAMN02596904	WGS	o__Rhizobiales_(UID3480)	99.78	0	high	yes
1094563.SAMN02596899	WGS	o__Rhizobiales_(UID3451)	99.58	0	high	yes
1094564.SAMN02596902	WGS	o__Rhizobiales_(UID3451)	100	0	high	yes
1094714.SAMN02469351	WGS	c__Gammaproteobacteria_(UID4388)	100	0.57	high	yes
1094715.SAMN02469353	WGS	c__Gammaproteobacteria_(UID4388)	100	0.57	high	yes
1094715.SAMN04274771	WGS	c__Gammaproteobacteria_(UID4388)	100	0.57	high	yes
1094755.SAMN02596898	WGS	o__Rhizobiales_(UID3480)	99.56	0.22	high	no
1094979.SAMN02471017	WGS	c__Gammaproteobacteria_(UID4444)	100	0	high	yes
1094980.SAMN00739943	Complete	p__Euryarchaeota_(UID49)	99.84	0	high	no
1095009.SAMD00000511	WGS	o__Clostridiales_(UID1226)	93.35	0.63	high	no
1095025.SAMD00022564	WGS	o__Actinomycetales_(UID1572)	97.11	0	high	no
1095026.SAMD00022569	WGS	o__Actinomycetales_(UID1572)	98.27	0	high	no
1095103.SAMN02727983	Complete	o__Pseudomonadales_(UID4488)	100	0.22	high	yes
1095383.SAMN02258452	WGS	f__Bacillaceae_(UID830)	99.39	0.19	high	yes
1095552.SAMN02441220	WGS	c__Gammaproteobacteria_(UID4274)	99.87	0.63	high	no
1095638.SAMN00991860	WGS	g__Vibrio_(UID4878)	100	0.03	high	yes
1095639.SAMN00989306	WGS	g__Vibrio_(UID4878)	100	0.03	high	yes
1095640.SAMN00989315	WGS	g__Vibrio_(UID4878)	100	0.03	high	yes
1095641.SAMN00989313	WGS	g__Vibrio_(UID4878)	100	0.03	high	yes
1095642.SAMN00989310	WGS	g__Vibrio_(UID4878)	100	0.03	high	yes
1095643.SAMN00989309	WGS	g__Vibrio_(UID4878)	100	0.03	high	yes
1095644.SAMN00989299	WGS	g__Vibrio_(UID4878)	99.98	0.03	high	yes
1095645.SAMN00989285	WGS	g__Vibrio_(UID4878)	98.1	0.03	high	yes
1095646.SAMN00989284	WGS	g__Vibrio_(UID4878)	100	0.03	high	yes
1095647.SAMN00989302	WGS	g__Vibrio_(UID4878)	100	0.03	high	yes
1095648.SAMN00989300	WGS	g__Vibrio_(UID4878)	100	0.03	high	yes
1095649.SAMN00991861	WGS	g__Vibrio_(UID4878)	100	0.09	high	yes
1095650.SAMN00991869	WGS	g__Vibrio_(UID4878)	100	0.03	high	yes
1095651.SAMN00989307	WGS	g__Vibrio_(UID4878)	100	0.03	high	yes
1095652.SAMN00991870	WGS	g__Vibrio_(UID4878)	100	0.03	high	yes
1095653.SAMN00989314	WGS	g__Vibrio_(UID4878)	100	0.03	high	yes
1095654.SAMN00989301	WGS	g__Vibrio_(UID4878)	100	0.03	high	yes
1095655.SAMN00989277	WGS	g__Vibrio_(UID4878)	100	0.03	high	yes
1095656.SAMN00989308	WGS	g__Vibrio_(UID4878)	100	0.03	high	yes
1095657.SAMN00989276	WGS	g__Vibrio_(UID4878)	100	0.03	high	yes
1095658.SAMN00989312	WGS	g__Vibrio_(UID4878)	100	0.03	high	yes
1095659.SAMN00989303	WGS	g__Vibrio_(UID4878)	99.73	0.73	high	yes
1095660.SAMN00989304	WGS	g__Vibrio_(UID4878)	100	0.03	high	yes
1095661.SAMN00989305	WGS	g__Vibrio_(UID4878)	100	0.03	high	yes
1095662.SAMN00989311	WGS	g__Vibrio_(UID4878)	99.92	0.03	high	yes
1095665.SAMN01054387	WGS	g__Neisseria_(UID3907)	99.17	0.21	high	yes
1095666.SAMN01055144	WGS	g__Neisseria_(UID3907)	99.3	0.21	high	yes
1095667.SAMN01055145	WGS	f__Neisseriaceae_(UID3901)	99.3	0.19	high	yes
1095668.SAMN01055146	WGS	g__Neisseria_(UID3907)	99.3	0.21	high	yes
1095669.SAMN01055147	WGS	g__Neisseria_(UID3907)	99.28	0.21	high	yes
1095670.SAMN01055148	WGS	g__Neisseria_(UID3907)	99.28	0.21	high	yes
1095671.SAMN01055149	WGS	g__Neisseria_(UID3907)	99.28	0.21	high	yes
1095672.SAMN01055150	WGS	g__Neisseria_(UID3907)	99.3	0.21	high	yes
[truncated: 82,023 more rows]
