# Supplementary material for: Landscape of mobile genetic elements and their antibiotic resistance cargo in prokaryotic genomes
Source: Nucleic Acids Res. 2022 Mar 22;50(6):3155–68. doi: 10.1093/nar/gkac163 (PMC8989519; doi:10.1093/nar/gkac163)
Supplement: gkac163_Supplemental_Files [file gkac163_supplemental_files.zip › Supplementary_Table_S3.xls]

## Sheet: proMGE_ISEscan_overlap
genome	contig	proMGE_start	proMGE_end	ISEscan_start	ISEscan_end	difference_in_length	proMGE_MGE_predictions	proMGE_recombinase_preictions
2209.SAMN02708943	JJOT01000020	58352	58747	58352	60097	-1350	IS_Tn:1	huh_y1
243274.SAMN02261406	CP007013	1793983	1795370	1792697	1795370	-1286	IS_Tn:1	OrfB_IS605
1773.SAMN06094133	MRFW01000004	185370	185759	184822	186199	-988	IS_Tn:1	DDE_Tnp_1
2209.SAMN02708943	JJOT01000045	3567	5169	2036	4518	-880	IS_Tn:1	rve
910310.SAMN00116780	AEXQ01000113	4110	4877	4062	5560	-731	IS_Tn:1	rve_2
2209.SAMN02708943	JJOT01000042	798	1547	131	1504	-624	IS_Tn:1	rve
173.SAMN02949536	JQPG01000104	7979	9000	7564	9179	-594	IS_Tn:1	Transposase_20
1773.SAMN06094133	MRFW01000001	1273440	1273877	1272899	1273877	-541	IS_Tn:1	DDE_Tnp_1
1773.SAMN06094133	MRFW01000001	2425710	2426375	2425573	2426756	-518	IS_Tn:1	Transposase_20
1773.SAMN06094133	MRFW01000004	632198	632689	631781	632786	-514	IS_Tn:1	DEDD_Tnp_IS110
1195236.SAMN02471873	AORV01000066	27350	27976	27245	28360	-489	IS_Tn:1	DDE_Tnp_1_6
2209.SAMN02708943	JJOT01000020	21	638	32	1134	-485	IS_Tn:1	DDE_3
1773.SAMN06094133	MRFW01000001	1159862	1160707	1159898	1161216	-473	IS_Tn:1	DDE_Tnp_1
1773.SAMN06094133	MRFW01000001	1652229	1653113	1652187	1653541	-470	IS_Tn:1	rve
1773.SAMN06094133	MRFW01000001	1973381	1974265	1973339	1974693	-470	IS_Tn:1	rve
1773.SAMN06094133	MRFW01000001	2252862	2253746	2252434	2253788	-470	IS_Tn:1	rve
1773.SAMN06094133	MRFW01000001	2353750	2354634	2353322	2354676	-470	IS_Tn:1	rve
1773.SAMN06094133	MRFW01000001	2620198	2621082	2619770	2621124	-470	IS_Tn:1	rve
1773.SAMN06094133	MRFW01000004	365052	365936	364624	365978	-470	IS_Tn:1	rve
1773.SAMN06094133	MRFW01000004	425374	426258	425332	426686	-470	IS_Tn:1	rve
1773.SAMN06094133	MRFW01000004	675332	676216	674904	676258	-470	IS_Tn:1	rve
1773.SAMN06094133	MRFW01000004	785957	786841	785915	787269	-470	IS_Tn:1	rve
1773.SAMN06094133	MRFW01000002	46	930	7	1355	-464	IS_Tn:1	rve
866773.SAMN00100737	AEDP01000020	2358	3533	2039	3639	-425	IS_Tn:1	DEDD_Tnp_IS110
1397284.SAMN02729855	AYMN01000116	390	758	1	785	-416	IS_Tn:1	DDE_Tnp_IS1
1773.SAMN06094133	MRFW01000004	1196843	1197708	1196426	1197703	-412	IS_Tn:1	DEDD_Tnp_IS110
2209.SAMN02708943	JJOT01000015	1	210	19	626	-398	IS_Tn:1	DDE_Tnp_IS66
28903.SAMN03575868	CP011348	148695	149711	148585	149987	-386	IS_Tn:1	rve
28903.SAMN03575868	CP011348	157285	158301	157175	158577	-386	IS_Tn:1	rve
173.SAMN02949536	JQPG01000074	10502	11254	10290	11425	-383	IS_Tn:1	Transposase_20
2209.SAMN02708943	JJOT01000084	32669	33586	32350	33644	-377	IS_Tn:1	rve
1773.SAMN06094133	MRFW01000004	590191	591903	589923	591992	-357	IS_Tn:1	Transposase_20
29459.SAMN03860328	LKAW01000034	6516	7483	6290	7563	-306	IS_Tn:1	rve
910310.SAMN00116780	AEXQ01000106	9898	11502	9783	11678	-291	IS_Tn:1	DDE_Tnp_1_6
29459.SAMN03860328	LKAW01000022	2010	2995	1209	2455	-261	IS_Tn:2	DDE_Tnp_1_2,rve
28903.SAMN03575868	CP011348	269231	270619	269007	270644	-249	IS_Tn:1	DDE_Tnp_1
28903.SAMN03575868	CP011348	448445	449833	448422	450055	-245	IS_Tn:1	DDE_Tnp_1
28903.SAMN03575868	CP011348	959745	961133	959727	961351	-236	IS_Tn:1	DDE_Tnp_1
1773.SAMN06094133	MRFW01000001	2706074	2707075	2705818	2707036	-217	IS_Tn:1	Transposase_20
29459.SAMN03860328	LKAW01000031	8	801	11	1012	-208	IS_Tn:1	rve_3
1773.SAMN06094133	MRFW01000004	432085	433269	432036	433425	-205	IS_Tn:1	rve
28903.SAMN03575868	CP011348	287379	289052	287288	289166	-205	IS_Tn:1	DDE_Tnp_1
28903.SAMN03575868	CP011348	662105	663778	662015	663891	-203	IS_Tn:1	DDE_Tnp_1
28903.SAMN03575868	CP011348	349404	351077	349314	351189	-202	IS_Tn:1	DDE_Tnp_1
28903.SAMN03575868	CP011348	353139	354812	353026	354901	-202	IS_Tn:1	DDE_Tnp_1
28903.SAMN03575868	CP011348	64129	65802	64017	65891	-201	IS_Tn:1	DDE_Tnp_1
866773.SAMN00100737	AEDP01000037	248	1417	41	1410	-200	IS_Tn:1	DEDD_Tnp_IS110
2209.SAMN02708943	JJOT01000100	175	1605	54	1679	-195	IS_Tn:1	DDE_Tnp_1
1422179.SAMN02403729	KK098459	126952	128271	126879	128390	-192	IS_Tn:1	DDE_Tnp_ISL3
1773.SAMN06094133	MRFW01000001	2965054	2966229	2965075	2966435	-185	IS_Tn:1	Transposase_mut
1773.SAMN06094133	MRFW01000004	1131058	1132392	1130919	1132434	-181	IS_Tn:1	DDE_Tnp_ISL3
1773.SAMN06094133	MRFW01000001	1165122	1166369	1165005	1166423	-171	IS_Tn:1	Transposase_mut
1773.SAMN06094133	MRFW01000001	1336416	1337663	1336362	1337780	-171	IS_Tn:1	Transposase_mut
1773.SAMN06094133	MRFW01000004	354475	355722	354358	355776	-171	IS_Tn:1	Transposase_mut
2209.SAMN02708943	JJOT01000116	90245	91675	90159	91732	-143	IS_Tn:1	DDE_Tnp_IS66
29459.SAMN03860328	LKAW01000033	77	763	2	816	-128	IS_Tn:1	DDE_Tnp_IS240
910310.SAMN00116780	AEXQ01000081	46344	47482	46296	47562	-128	IS_Tn:1	rve
1397284.SAMN02729855	AYMN01000034	105	1136	1	1159	-127	IS_Tn:1	DDE_3
1773.SAMN06094133	MRFW01000001	1463021	1464355	1463012	1464471	-125	IS_Tn:1	DDE_Tnp_ISL3
910310.SAMN00116780	AEXQ01000006	59	2361	8	2430	-120	IS_Tn:1	rve
910310.SAMN00116780	AEXQ01000044	77	1215	1	1256	-117	IS_Tn:1	rve
1397284.SAMN02729855	AYMN01000138	54	593	2	650	-109	IS_Tn:1	rve_3
910310.SAMN00116780	AEXQ01000054	99	2407	30	2443	-105	IS_Tn:1	rve
28903.SAMN03575868	CP011348	383453	384697	383420	384760	-96	IS_Tn:1	rve
28903.SAMN03575868	CP011348	873043	874287	872980	874320	-96	IS_Tn:1	rve
1397284.SAMN02729855	AYMN01000190	66	1213	1	1243	-95	IS_Tn:1	rve
28903.SAMN03575868	CP011348	813547	814791	813485	814824	-95	IS_Tn:1	rve
28903.SAMN03575868	CP011348	842680	843924	842647	843986	-95	IS_Tn:1	rve
28903.SAMN03575868	CP011348	970780	972024	970718	972057	-95	IS_Tn:1	rve
95486.SAMN05001941	MUUK01000069	41	2503	1	2556	-93	IS_Tn:1	rve
2209.SAMN02708943	JJOT01000053	135029	136207	135001	136261	-82	IS_Tn:1	Transposase_mut
173.SAMN02949536	JQPG01000063	1111	2174	1138	2280	-79	IS_Tn:1	DDE_Tnp_4
2209.SAMN02708943	JJOT01000054	161	1789	101	1807	-78	IS_Tn:1	DDE_Tnp_1
1397284.SAMN02729855	AYMN01000075	43	663	15	711	-76	IS_Tn:1	rve
910310.SAMN00116780	AEXQ01000095	106	282	39	282	-67	IS_Tn:1	rve_2
910310.SAMN00116780	AEXQ01000095	310	1475	647	1846	-34	IS_Tn:1	rve
910310.SAMN00116780	AEXQ01000107	36	1622	235	1835	-14	IS_Tn:1	DDE_Tnp_IS1595
173.SAMN02949536	JQPG01000175	1518	2432	1439	2360	-7	IS_Tn:1	Transposase_31
2209.SAMN02708943	JJOT01000053	187	1350	187	1350	0	IS_Tn:1	OrfB_IS605
1397284.SAMN02729855	AYMN01000104	86	1899	88	1834	67	IS_Tn:1	rve
1397284.SAMN02729855	AYMN01000179	77	1081	108	963	149	IS_Tn:1	Transposase_20
910310.SAMN00116780	AEXQ01000140	622	2149	426	1797	156	IS_Tn:1	DDE_Tnp_IS1595
29459.SAMN03860328	LKAW01000022	2010	2995	2193	3014	164	IS_Tn:2	DDE_Tnp_1_2,rve
28903.SAMN03575868	CP011348	240811	242316	241009	242349	165	IS_Tn:1	rve
1397284.SAMN02729855	AYMN01000106	9	743	102	658	178	IS_Tn:1	rve
1773.SAMN06094133	MRFW01000004	729835	730998	729984	730966	181	IS_Tn:1	rve
1773.SAMN06094133	MRFW01000001	1536815	1538355	1537429	1538783	186	IS_Tn:1	rve
2209.SAMN02708943	JJOT01000084	75	539	75	320	219	IS_Tn:1	huh_y1
1773.SAMN06094133	MRFW01000001	1255969	1257587	1256661	1258015	264	IS_Tn:1	rve
1397284.SAMN02729855	AYMN01000226	5	1161	414	1286	284	IS_Tn:1	DDE_Tnp_IS66
95486.SAMN05001941	MUUK01000107	30	1717	1	1398	290	IS_Tn:1	DDE_Tnp_ISL3
910310.SAMN00116780	AEXQ01000107	1868	3000	2024	2848	308	IS_Tn:1	rve_2
1773.SAMN06094133	MRFW01000004	367551	369220	368294	369648	315	IS_Tn:1	rve
243274.SAMN02261406	CP007013	1769301	1770905	1769650	1770906	348	IS_Tn:1	OrfB_IS605
243274.SAMN02261406	CP007013	899616	901189	899561	900744	390	IS_Tn:1	OrfB_IS605
910310.SAMN00116780	AEXQ01000045	141	1614	478	1515	436	IS_Tn:1	DDE_Tnp_IS1595
910310.SAMN00116780	AEXQ01000107	1868	3000	2539	3189	482	IS_Tn:1	rve_2
1773.SAMN06094133	MRFW01000001	2811558	2813507	2812206	2813624	531	IS_Tn:1	Transposase_mut
910310.SAMN00116780	AEXQ01000095	310	1475	297	857	605	IS_Tn:1	rve
1773.SAMN06094133	MRFW01000004	677677	679897	678421	679988	653	IS_Tn:1	DDE_Tnp_1
95486.SAMN05001941	MUUK01000150	18849	20244	19395	20110	680	IS_Tn:1	DEDD_Tnp_IS110
1397284.SAMN02729855	AYMN01000130	16	2190	55	1503	726	IS_Tn:2	DDE_Tnp_IS66,DDE_Tnp_IS66
95486.SAMN05001941	MUUK01000140	1	3382	51	2679	753	IS_Tn:1	DEDD_Tnp_IS110
95486.SAMN05001941	MUUK01000111	1	2140	620	1989	770	IS_Tn:1	Transposase_mut
1397284.SAMN02729855	AYMN01000226	5	1161	1	328	829	IS_Tn:1	DDE_Tnp_IS66
1397284.SAMN02729855	AYMN01000130	16	2190	906	2217	863	IS_Tn:2	DDE_Tnp_IS66,DDE_Tnp_IS66
28903.SAMN03575868	CP011348	214435	216824	214275	215794	870	IS_Tn:1	DDE_Tnp_1
2209.SAMN02708943	JJOT01000020	63845	65452	63662	64385	884	IS_Tn:1	huh_y1
911124.SAMN02436668	AELS01000003	60738	63841	60379	62568	914	IS_Tn:1	DDE_Tnp_1
1773.SAMN06094133	MRFW01000004	731487	733947	731141	732662	939	IS_Tn:1	Transposase_mut
910310.SAMN00116780	AEXQ01000107	1868	3000	1868	2059	941	IS_Tn:1	rve_2
28903.SAMN03575868	CP011348	964473	967296	965510	967386	947	IS_Tn:2	rve,DDE_Tnp_1
28903.SAMN03575868	CP011348	679221	681767	680357	681876	1027	IS_Tn:1	rve
1339278.SAMN02314419	JGDD01000062	55161	57790	55842	57362	1109	IS_Tn:1	DDE_Tnp_IS1595
28903.SAMN03575868	CP011348	679221	681767	678943	680349	1140	IS_Tn:1	rve
28903.SAMN03575868	CP011348	328125	330663	329386	330726	1198	IS_Tn:2	DDE_Tnp_1,rve
28903.SAMN03575868	CP011348	3357	5923	3324	4663	1227	IS_Tn:2	rve,DDE_Tnp_1
28903.SAMN03575868	CP011348	530375	533478	530286	532160	1229	IS_Tn:1	DDE_Tnp_1
2209.SAMN02708943	JJOT01000062	86830	88615	87661	88204	1242	IS_Tn:1	huh_y1
95486.SAMN05001941	MUUK01000111	1	2140	94	974	1259	IS_Tn:1	Transposase_mut
76857.SAMN03263152	CP013121	550610	553667	550464	552234	1287	IS_Tn:1	DDE_Tnp_1_6
243274.SAMN02261406	CP007013	1153658	1156203	1154077	1155326	1296	IS_Tn:1	OrfB_IS605
2209.SAMN02708943	JJOT01000062	86830	88615	87158	87638	1305	IS_Tn:1	huh_y1
76857.SAMN03263152	CP013121	1482784	1485436	1484177	1485496	1333	IS_Tn:1	OrfB_IS605
2209.SAMN02708943	JJOT01000062	86830	88615	88205	88615	1375	IS_Tn:1	huh_y1
1773.SAMN06094133	MRFW01000001	2242212	2244950	2244024	2245378	1384	IS_Tn:1	rve
910310.SAMN00116780	AEXQ01000086	29921	31979	29921	30555	1424	IS_Tn:1	huh_y1
1422179.SAMN02403729	KK098455	21269	24277	21196	22707	1497	IS_Tn:1	DDE_Tnp_ISL3
1422179.SAMN02403729	KK098456	391869	394909	393471	394982	1529	IS_Tn:1	DDE_Tnp_ISL3
1422179.SAMN02403729	KK098458	147889	151096	149884	151525	1566	IS_Tn:1	DDE_Tnp_1_6
28903.SAMN03575868	CP011348	964473	967296	964359	965510	1672	IS_Tn:2	rve,DDE_Tnp_1
28903.SAMN03575868	CP011348	530375	533478	532183	533611	1675	IS_Tn:1	DDE_Tnp_1
2209.SAMN02708943	JJOT01000033	20860	23883	21611	22945	1689	IS_Tn:1	DDE_Tnp_1
1773.SAMN06094133	MRFW01000001	884258	887244	885907	887198	1695	IS_Tn:1	Transposase_20
28903.SAMN03575868	CP011348	537506	541138	537394	539268	1758	IS_Tn:2	DDE_Tnp_1,DDE_Tnp_1
1422179.SAMN02403729	KK098460	32494	35792	34006	35527	1777	IS_Tn:1	DDE_Tnp_ISL3
95486.SAMN05001941	MUUK01000082	67	3237	41	1426	1785	IS_Tn:1	Transposase_20
95486.SAMN05001941	MUUK01000177	198	3167	69	1207	1831	IS_Tn:1	DEDD_Tnp_IS110
28903.SAMN03575868	CP011348	297889	301638	297799	299675	1873	IS_Tn:2	DDE_Tnp_1,DDE_Tnp_1
1422179.SAMN02403729	KK098458	147889	151096	149152	150417	1942	IS_Tn:1	DDE_Tnp_1_6
95486.SAMN05001941	MUUK01000111	1	2140	1990	2140	1989	IS_Tn:1	Transposase_mut
243274.SAMN02261406	CP007013	803872	807250	803760	805136	2002	IS_Tn:1	OrfB_IS605
95486.SAMN05001941	MUUK01000196	53	3385	2085	3388	2029	IS_Tn:1	DDE_Tnp_ISL3
95486.SAMN05001941	MUUK01000124	1	3540	1904	3369	2074	IS_Tn:1	rve
28903.SAMN03575868	CP011348	297889	301638	300033	301656	2126	IS_Tn:2	DDE_Tnp_1,DDE_Tnp_1
95486.SAMN05001941	MUUK01000089	1	3258	2263	3373	2147	IS_Tn:1	DEDD_Tnp_IS110
910310.SAMN00116780	AEXQ01000092	4236	7548	4543	5687	2168	IS_Tn:1	DDE_Tnp_IS1595
1773.SAMN06094133	MRFW01000001	2621417	2624811	2621141	2622312	2223	IS_Tn:1	rve
173.SAMN02949536	JQPG01000163	23843	27609	24419	25850	2335	IS_Tn:1	rve_3
95486.SAMN05001941	MUUK01000124	1	3540	743	1840	2442	IS_Tn:1	rve
76857.SAMN03263152	CP013121	1129075	1132930	1128754	1130154	2455	IS_Tn:1	OrfB_IS605
911124.SAMN02436668	AELS01000017	39	3011	44	554	2462	IS_Tn:1	DDE_Tnp_1_6
95486.SAMN05001941	MUUK01000177	198	3167	2616	3056	2529	IS_Tn:1	DEDD_Tnp_IS110
1773.SAMN06094133	MRFW01000001	2599398	2603301	2598970	2600324	2549	IS_Tn:1	rve
243274.SAMN02261406	CP007013	140275	144640	140795	142522	2638	IS_Tn:2	huh_y1,OrfB_IS605
95486.SAMN05001941	MUUK01000196	53	3385	9	703	2638	IS_Tn:1	DDE_Tnp_ISL3
95486.SAMN05001941	MUUK01000154	20	5004	2610	4905	2689	IS_Tn:1	rve
1422179.SAMN02403729	KK098459	1	4240	2848	4359	2728	IS_Tn:1	DDE_Tnp_ISL3
95486.SAMN05001941	MUUK01000124	1	3540	12	692	2859	IS_Tn:1	rve
95486.SAMN05001941	MUUK01000068	99	4722	745	2423	2945	IS_Tn:1	rve
95486.SAMN05001941	MUUK01000140	1	3382	3000	3332	3049	IS_Tn:1	DEDD_Tnp_IS110
76857.SAMN03263152	CP013121	2026351	2030911	2026292	2027766	3086	IS_Tn:1	OrfB_IS605
2209.SAMN02708943	JJOT01000020	58793	63629	58352	60097	3091	IS_Tn:1	OrfB_IS605
1773.SAMN06094133	MRFW01000004	251066	255591	254290	255708	3107	IS_Tn:2	rve,Transposase_mut
1773.SAMN06094133	MRFW01000004	251066	255591	250638	251992	3171	IS_Tn:2	rve,Transposase_mut
1397284.SAMN02729855	AYMN01000175	16	4602	38	1384	3240	IS_Tn:2	rve,Transposase_31
1304887.SAMN02441174	AUGE01000064	605	4158	3910	4203	3260	IS_Tn:1	rve_3
95486.SAMN05001941	MUUK01000124	1	3540	3277	3540	3276	IS_Tn:1	rve
1773.SAMN06094133	MRFW01000004	584885	589520	588593	589949	3279	IS_Tn:1	rve
1397284.SAMN02729855	AYMN01000223	78	4141	716	1481	3298	IS_Tn:1	DDE_Tnp_IS1
1397284.SAMN02729855	AYMN01000175	16	4602	3366	4563	3389	IS_Tn:2	rve,Transposase_31
1195236.SAMN02471873	AORV01000031	1828	6430	2363	3441	3524	IS_Tn:1	DDE_Tnp_1
95486.SAMN05001941	MUUK01000154	20	5004	1428	2838	3574	IS_Tn:1	rve
95486.SAMN05001941	MUUK01000068	99	4722	33	1011	3645	IS_Tn:1	rve
1773.SAMN06094133	MRFW01000001	695752	700601	698730	699913	3666	IS_Tn:1	ser_tn
1304887.SAMN02441174	AUGE01000063	11	4255	116	670	3690	IS_Tn:1	DDE_Tnp_1
95486.SAMN05001941	MUUK01000154	20	5004	634	1868	3750	IS_Tn:1	rve
1773.SAMN06094133	MRFW01000001	2237013	2242084	2240960	2242232	3799	IS_Tn:2	DEDD_Tnp_IS110,Transposase_20
173.SAMN02949536	JQPG01000193	79	4420	3865	4330	3876	IS_Tn:1	rve_3
2209.SAMN02708943	JJOT01000109	23739	28773	27943	28827	4150	IS_Tn:1	DDE_Tnp_1
1773.SAMN06094133	MRFW01000004	155296	161786	160447	162659	4278	IS_Tn:1	rve
910310.SAMN00116780	AEXQ01000104	46	5738	3912	4988	4616	IS_Tn:1	rve
95486.SAMN05001941	MUUK01000154	20	5004	20	283	4721	IS_Tn:1	rve
95486.SAMN05001941	MUUK01000011	557	5638	5104	5376	4809	IS_Tn:1	Transposase_20
95486.SAMN05001941	MUUK01000090	215	7186	241	2337	4875	IS_Tn:1	DEDD_Tnp_IS110
911124.SAMN02436668	AELS01000015	1131	7196	2380	3567	4878	IS_Tn:1	DDE_Tnp_1
28903.SAMN03575868	CP011348	663730	669745	663891	665010	4896	IS_Tn:1	rve
1397284.SAMN02729855	AYMN01000061	39	5795	62	672	5146	IS_Tn:1	Transposase_31
95486.SAMN05001941	MUUK01000151	1	7119	5161	7061	5218	IS_Tn:3	Transposase_20,rve,rve_3
76857.SAMN03263152	CP013121	2279131	2285904	2278975	2280344	5404	IS_Tn:2	OrfB_IS605,OrfB_IS605
76857.SAMN03263152	CP013121	2279131	2285904	2283955	2285275	5453	IS_Tn:2	OrfB_IS605,OrfB_IS605
95486.SAMN05001941	MUUK01000201	1	6767	5467	6770	5463	IS_Tn:1	DDE_Tnp_ISL3
95486.SAMN05001941	MUUK01000151	1	7119	3625	5045	5698	IS_Tn:3	Transposase_20,rve,rve_3
1773.SAMN06094133	MRFW01000004	64457	72067	66314	68217	5707	IS_Tn:2	OrfB_IS605,ser_tn
95486.SAMN05001941	MUUK01000151	1	7119	649	1960	5807	IS_Tn:3	Transposase_20,rve,rve_3
2209.SAMN02708943	JJOT01000043	359	7546	1035	2302	5920	IS_Tn:1	Transposase_mut
95486.SAMN05001941	MUUK01000151	1	7119	50	1109	6059	IS_Tn:3	Transposase_20,rve,rve_3
243274.SAMN02261406	CP007013	1754862	1762467	1754795	1756070	6330	IS_Tn:1	OrfB_IS605
95486.SAMN05001941	MUUK01000151	1	7119	1916	2362	6672	IS_Tn:3	Transposase_20,rve,rve_3
76857.SAMN03263152	CP013121	53249	61480	58436	59930	6737	IS_Tn:1	OrfB_IS605
2209.SAMN02708943	JJOT01000020	183543	192399	183399	185335	6920	IS_Tn:1	DDE_Tnp_IS66
1195236.SAMN02471873	AORV01000038	13034	21161	16270	17442	6955	IS_Tn:1	DEDD_Tnp_IS110
95486.SAMN05001941	MUUK01000021	32	8593	10	1326	7245	IS_Tn:1	rve
95486.SAMN05001941	MUUK01000050	84953	93698	87338	88740	7343	IS_Tn:2	Transposase_20,Transposase_20
76857.SAMN03263152	CP013121	1952756	1961960	1956017	1957486	7735	IS_Tn:2	huh_y2,huh_y2
95486.SAMN05001941	MUUK01000050	84953	93698	86164	87062	7847	IS_Tn:2	Transposase_20,Transposase_20
1773.SAMN06094133	MRFW01000001	1147710	1156526	1154651	1155614	7853	IS_Tn:1	DDE_Tnp_1
1773.SAMN06094133	MRFW01000004	720654	729894	723094	724450	7884	IS_Tn:2	rve,rve
2209.SAMN02708943	JJOT01000028	102841	112485	106228	107701	8171	IS_Tn:1	DDE_Tnp_IS1
1773.SAMN06094133	MRFW01000001	1147710	1156526	1155453	1156017	8252	IS_Tn:1	DDE_Tnp_1
1773.SAMN06094133	MRFW01000004	720654	729894	722174	722990	8424	IS_Tn:2	rve,rve
1422179.SAMN02403729	KK098458	222303	232945	223630	225295	8977	IS_Tn:1	DDE_Tnp_ISL3
1773.SAMN06094133	MRFW01000004	1177878	1188882	1179629	1181433	9200	IS_Tn:2	OrfB_IS605,ser_tn
2209.SAMN02708943	JJOT01000114	73	10440	1	1075	9293	IS_Tn:1	DDE_3
1773.SAMN06094133	MRFW01000001	820113	830097	829601	830106	9479	IS_Tn:1	DDE_Tnp_ISL3
95486.SAMN05001941	MUUK01000163	1	13276	9642	13152	9765	IS_Tn:1	TnpR
76857.SAMN03263152	CP013121	2376103	2387761	2383922	2385736	9844	IS_Tn:1	OrfB_IS605
1397284.SAMN02729855	AYMN01000079	66	10784	8703	9483	9938	IS_Tn:2	DDE_Tnp_Tn3,DDE_Tnp_IS1
866773.SAMN00100737	AEDP01000049	76741	88582	77039	78566	10314	IS_Tn:2	Transposase_mut,Transposase_mut
1339278.SAMN02314419	JGDD01000122	79298	91115	80865	82187	10495	IS_Tn:1	Transposase_20
1339278.SAMN02314419	JGDD01000073	159522	172285	161095	163060	10798	IS_Tn:1	DDE_Tnp_1_6
95486.SAMN05001941	MUUK01000091	1	12245	11020	12210	11054	IS_Tn:1	DEDD_Tnp_IS110
1339278.SAMN02314419	JGDD01000122	79298	91115	90837	91065	11589	IS_Tn:1	Transposase_20
95486.SAMN05001941	MUUK01000091	1	12245	19	602	11661	IS_Tn:1	DEDD_Tnp_IS110
866773.SAMN00100737	AEDP01000048	25597	38644	27096	28285	11858	IS_Tn:1	rve_2
866773.SAMN00100737	AEDP01000048	25597	38644	26560	27306	12301	IS_Tn:1	rve_2
1397284.SAMN02729855	AYMN01000090	34	14086	12824	14145	12731	IS_Tn:4	DDE_Tnp_IS240,ser_ce,rve,huh_y2
1422179.SAMN02403729	KK098461	34617	48248	36495	37294	12832	IS_Tn:1	DDE_Tnp_IS240
1773.SAMN06094133	MRFW01000001	2691792	2705941	2705818	2707036	12931	IS_Tn:1	Transposase_20
2209.SAMN02708943	JJOT01000131	3555	17302	16441	17245	12943	IS_Tn:1	DDE_Tnp_IS1
76857.SAMN03263152	CP013121	1723924	1738769	1736229	1738048	13026	IS_Tn:1	OrfB_IS605
1397284.SAMN02729855	AYMN01000090	34	14086	4514	5539	13027	IS_Tn:4	DDE_Tnp_IS240,ser_ce,rve,huh_y2
95486.SAMN05001941	MUUK01000076	92	14611	11	1327	13203	IS_Tn:1	rve
1397284.SAMN02729855	AYMN01000090	34	14086	389	1199	13242	IS_Tn:4	DDE_Tnp_IS240,ser_ce,rve,huh_y2
95486.SAMN05001941	MUUK01000170	109459	123816	117827	118898	13286	IS_Tn:1	rve
1195236.SAMN02471873	AORV01000070	51167	67000	51350	53623	13560	IS_Tn:2	DDE_Tnp_IS66,DDE_Tnp_IS66
95486.SAMN05001941	MUUK01000067	114	15310	14075	15391	13880	IS_Tn:1	rve
2209.SAMN02708943	JJOT01000135	49094	64565	63226	64625	14072	IS_Tn:1	DDE_Tnp_1
1195236.SAMN02471873	AORV01000055	1143	16606	2667	3991	14139	IS_Tn:1	Transposase_mut
95486.SAMN05001941	MUUK01000067	114	15310	45	1049	14192	IS_Tn:1	rve
1195236.SAMN02471873	AORV01000070	51167	67000	53430	55045	14218	IS_Tn:2	DDE_Tnp_IS66,DDE_Tnp_IS66
95486.SAMN05001941	MUUK01000061	1	14559	1	255	14304	IS_Tn:1	rve_3
1422179.SAMN02403729	KK098456	35633	51609	43752	45269	14459	IS_Tn:1	DDE_Tnp_ISL3
2209.SAMN02708943	JJOT01000094	3454	19626	8317	9974	14515	IS_Tn:1	DDE_Tnp_IS1
2209.SAMN02708943	JJOT01000094	3454	19626	4408	5885	14695	IS_Tn:1	DDE_Tnp_IS1
1195236.SAMN02471873	AORV01000070	51167	67000	54567	55678	14722	IS_Tn:2	DDE_Tnp_IS66,DDE_Tnp_IS66
173.SAMN02949536	JQPG01000162	17	15818	1467	2349	14919	IS_Tn:1	rve_3
910310.SAMN00116780	AEXQ01000021	98	16760	64	1325	15401	IS_Tn:1	rve
95486.SAMN05001941	MUUK01000191	1	16204	15670	15942	15931	IS_Tn:1	Transposase_20
2209.SAMN02708943	JJOT01000110	16070	33687	30503	32171	15949	IS_Tn:1	DDE_Tnp_1_6
910310.SAMN00116780	AEXQ01000001	402	18082	36	936	16780	IS_Tn:1	rve_3
910310.SAMN00116780	AEXQ01000010	14	18067	5484	6714	16823	IS_Tn:1	rve
2209.SAMN02708943	JJOT01000107	1	18131	105	970	17265	IS_Tn:1	DDE_3
95486.SAMN05001941	MUUK01000019	1	20327	15916	18603	17639	IS_Tn:3	TnpR,DDE_Tnp_IS66,Transposase_mut
1195236.SAMN02471873	AORV01000061	34931	54659	38322	40003	18047	IS_Tn:1	DEDD_Tnp_IS110
95486.SAMN05001941	MUUK01000066	1	19395	18160	19476	18078	IS_Tn:1	rve
76857.SAMN03263152	CP013121	706924	726842	721222	722621	18519	IS_Tn:1	OrfB_IS605
95486.SAMN05001941	MUUK01000019	1	20327	14667	16417	18576	IS_Tn:3	TnpR,DDE_Tnp_IS66,Transposase_mut
1773.SAMN06094133	MRFW01000004	938790	959493	953808	955925	18586	IS_Tn:1	Transposase_mut
95486.SAMN05001941	MUUK01000019	1	20327	18608	20294	18640	IS_Tn:3	TnpR,DDE_Tnp_IS66,Transposase_mut
76857.SAMN03263152	CP013121	1208423	1228803	1222897	1224284	18993	IS_Tn:1	OrfB_IS605
95486.SAMN05001941	MUUK01000144	19864	39576	39032	39624	19120	IS_Tn:1	DEDD_Tnp_IS110
95486.SAMN05001941	MUUK01000066	1	19395	1	245	19150	IS_Tn:1	rve
1195236.SAMN02471873	AORV01000054	81497	101973	87498	88770	19204	IS_Tn:1	rve
1773.SAMN06094133	MRFW01000004	938790	959493	956605	958020	19288	IS_Tn:1	Transposase_mut
95486.SAMN05001941	MUUK01000019	1	20327	109	839	19596	IS_Tn:3	TnpR,DDE_Tnp_IS66,Transposase_mut
243274.SAMN02261406	CP007013	994698	1016027	1008913	1010637	19605	IS_Tn:2	huh_y1,OrfB_IS605
910310.SAMN00116780	AEXQ01000134	55	21503	4193	5920	19721	IS_Tn:1	DDE_3
910310.SAMN00116780	AEXQ01000134	55	21503	9345	10590	20203	IS_Tn:1	DDE_3
76857.SAMN03263152	CP013121	2572298	2593918	2574989	2576393	20216	IS_Tn:1	OrfB_IS605
76857.SAMN03263152	CP013121	1	22395	8854	10994	20254	IS_Tn:3	OrfB_IS605,huh_y2,huh_y2
76857.SAMN03263152	CP013121	276289	298371	277468	279282	20268	IS_Tn:2	OrfB_IS605,cas1
910310.SAMN00116780	AEXQ01000134	55	21503	15819	16992	20275	IS_Tn:1	DDE_3
1397284.SAMN02729855	AYMN01000088	154	22270	14834	16127	20823	IS_Tn:1	DEDD_Tnp_IS110
76857.SAMN03263152	CP013121	1	22395	17490	18959	20925	IS_Tn:3	OrfB_IS605,huh_y2,huh_y2
76857.SAMN03263152	CP013121	1	22395	12178	13577	20995	IS_Tn:3	OrfB_IS605,huh_y2,huh_y2
95486.SAMN05001941	MUUK01000092	1	22392	21098	22414	21075	IS_Tn:1	rve
1773.SAMN06094133	MRFW01000001	3077457	3101382	3098847	3101419	21353	IS_Tn:4	OrfB_IS605,ser_tn,rve,rve
76857.SAMN03263152	CP013121	1134525	1157554	1135941	1137484	21486	IS_Tn:1	DEDD_Tnp_IS110
95486.SAMN05001941	MUUK01000182	4802	28222	16988	18922	21486	IS_Tn:1	Transposase_20
1773.SAMN06094133	MRFW01000001	3077457	3101382	3094979	3097207	21697	IS_Tn:4	OrfB_IS605,ser_tn,rve,rve
1773.SAMN06094133	MRFW01000001	3077457	3101382	3082541	3084508	21958	IS_Tn:4	OrfB_IS605,ser_tn,rve,rve
95486.SAMN05001941	MUUK01000092	1	22392	19	389	22021	IS_Tn:1	rve
2209.SAMN02708943	JJOT01000098	34169	57843	41554	43032	22196	IS_Tn:1	DDE_Tnp_IS66
1773.SAMN06094133	MRFW01000004	185860	211846	204156	207833	22309	IS_Tn:2	OrfB_IS605,ser_tn
76857.SAMN03263152	CP013121	1019968	1044284	1041777	1043547	22546	IS_Tn:2	OrfB_IS605,DDE_Tnp_1_6
1195236.SAMN02471873	AORV01000037	1	24377	7208	8958	22626	IS_Tn:1	DEDD_Tnp_IS110
76857.SAMN03263152	CP013121	1584317	1608439	1599216	1600686	22652	IS_Tn:2	huh_y2,huh_y2
76857.SAMN03263152	CP013121	1065085	1089303	1086127	1087661	22684	IS_Tn:2	cas1,DEDD_Tnp_IS110
1773.SAMN06094133	MRFW01000001	3077457	3101382	3097755	3098752	22928	IS_Tn:4	OrfB_IS605,ser_tn,rve,rve
76857.SAMN03263152	CP013121	1019968	1044284	1039255	1040642	22929	IS_Tn:2	OrfB_IS605,DDE_Tnp_1_6
95486.SAMN05001941	MUUK01000033	67	24382	251	1149	23417	IS_Tn:1	Transposase_20
76857.SAMN03263152	CP013121	2087562	2112825	2097527	2098999	23791	IS_Tn:2	huh_y2,huh_y2
76857.SAMN03263152	CP013121	2087562	2112825	2095126	2096058	24331	IS_Tn:2	huh_y2,huh_y2
1773.SAMN06094133	MRFW01000004	185860	211846	184822	186199	24609	IS_Tn:2	OrfB_IS605,ser_tn
1069985.SAMN03145168	JSYN01000032	48144	73976	68154	69254	24732	IS_Tn:1	huh_y1
76857.SAMN03263152	CP013121	1996731	2023907	2017979	2019474	25681	IS_Tn:1	OrfB_IS605
95486.SAMN05001941	MUUK01000053	1	29645	3858	7061	26441	IS_Tn:2,CE:1	DDE_Tnp_Tn3,rve,Int_P2
1339278.SAMN02314419	JGDD01000068	131389	158388	154022	154563	26458	IS_Tn:1	DDE_Tnp_IS66
1422179.SAMN02403729	KK098458	164185	192690	164878	166437	26946	IS_Tn:1	rve
1422179.SAMN02403729	KK098458	164185	192690	166952	167966	27491	IS_Tn:1	rve
95486.SAMN05001941	MUUK01000053	1	29645	8382	10422	27604	IS_Tn:2,CE:1	DDE_Tnp_Tn3,rve,Int_P2
76857.SAMN03263152	CP013121	1498846	1527930	1524246	1525566	27764	IS_Tn:1	OrfB_IS605
1195236.SAMN02471873	AORV01000070	1	29565	26392	27830	28126	IS_Tn:1	rve
95486.SAMN05001941	MUUK01000058	198	29653	215	1423	28247	IS_Tn:1	DEDD_Tnp_IS110
95486.SAMN05001941	MUUK01000053	1	29645	72	1281	28435	IS_Tn:2,CE:1	DDE_Tnp_Tn3,rve,Int_P2
1195236.SAMN02471873	AORV01000070	1	29565	25905	26589	28880	IS_Tn:1	rve
95486.SAMN05001941	MUUK01000018	1	29961	28881	29854	28987	IS_Tn:1	DDE_Tnp_ISL3
95486.SAMN05001941	MUUK01000053	1	29645	10427	10991	29080	IS_Tn:2,CE:1	DDE_Tnp_Tn3,rve,Int_P2
2209.SAMN02708943	JJOT01000016	256	32534	2856	4710	30424	IS_Tn:1	DDE_Tnp_IS1
2209.SAMN02708943	JJOT01000016	256	32534	30671	32326	30623	IS_Tn:1	DDE_Tnp_IS1
2209.SAMN02708943	JJOT01000016	256	32534	4469	5728	31019	IS_Tn:1	DDE_Tnp_IS1
76857.SAMN03263152	CP013121	2316464	2349484	2345416	2347180	31256	IS_Tn:1	DDE_Tnp_1_6
76857.SAMN03263152	CP013121	1890679	1923780	1910573	1911829	31845	IS_Tn:1	OrfB_IS605
76857.SAMN03263152	CP013121	1890679	1923780	1900246	1900863	32484	IS_Tn:1	OrfB_IS605
76857.SAMN03263152	CP013121	1890679	1923780	1899646	1900071	32676	IS_Tn:1	OrfB_IS605
76857.SAMN03263152	CP013121	935386	969361	962027	963113	32889	IS_Tn:1	OrfB_IS605
95486.SAMN05001941	MUUK01000099	368	34160	33626	33898	33520	IS_Tn:1	Transposase_20
76857.SAMN03263152	CP013121	935386	969361	961598	962025	33548	IS_Tn:1	OrfB_IS605
1339278.SAMN02314419	JGDD01000064	6737	42076	40751	42175	33915	IS_Tn:1	DDE_Tnp_1_6
376686.SAMN02598357	CP000685	2640743	2675571	2643140	2643601	34367	IS_Tn:1	huh_y1
95486.SAMN05001941	MUUK01000130	1	36134	35092	36045	35180	IS_Tn:1	DEDD_Tnp_IS110
1422179.SAMN02403729	KK098457	112	39271	14232	15584	37807	IS_Tn:2,Phage_like:1	Phage_integrase,TnpA,ser_lsr,rve
76857.SAMN03263152	CP013121	1539186	1579616	1566278	1567631	39077	IS_Tn:1	OrfB_IS605
1304887.SAMN02441174	AUGE01000011	68916	113962	95899	97988	42957	IS_Tn:1	DDE_Tnp_IS1595
1339278.SAMN02314419	JGDD01000090	280428	326778	286319	288876	43793	IS_Tn:2,CE:1	rve,DDE_Tnp_1_6,Mob_Pre,Phage_integrase
1339278.SAMN02314419	JGDD01000090	280428	326778	315635	318107	43878	IS_Tn:2,CE:1	rve,DDE_Tnp_1_6,Mob_Pre,Phage_integrase
1339278.SAMN02314419	JGDD01000090	280428	326778	282160	284528	43982	IS_Tn:2,CE:1	rve,DDE_Tnp_1_6,Mob_Pre,Phage_integrase
1339278.SAMN02314419	JGDD01000090	280428	326778	315054	316135	45269	IS_Tn:2,CE:1	rve,DDE_Tnp_1_6,Mob_Pre,Phage_integrase
1304887.SAMN02441174	KE384582	111919	160155	122888	124211	46913	IS_Tn:2,Phage_like:1	Phage_integrase,DDE_Tnp_1,Int_BPP-1,Phage_integrase,Phage_integrase,rve_3
1773.SAMN06094133	MRFW01000001	1020978	1069899	1022585	1024573	46933	IS_Tn:3	Transposase_mut,ser_tn,OrfB_IS605
95486.SAMN05001941	MUUK01000125	1	48258	46927	48236	46948	IS_Tn:1	DEDD_Tnp_IS110
1773.SAMN06094133	MRFW01000001	1020978	1069899	1020918	1022395	47444	IS_Tn:3	Transposase_mut,ser_tn,OrfB_IS605
751945.SAMN02261408	CP003249	25325	76155	70845	71988	49687	IS_Tn:1,MI:1	Int_Tn916,DDE_Tnp_1
95486.SAMN05001941	MUUK01000001	198	51032	90	1186	49738	IS_Tn:1	DEDD_Tnp_IS110
76857.SAMN03263152	CP013121	359208	417684	370119	371653	56942	IS_Tn:1	DEDD_Tnp_IS110
2209.SAMN02708943	JJOT01000062	1476	63603	44897	46955	60069	IS_Tn:4	DDE_Tnp_1_2,DDE_Tnp_1,DDE_Tnp_1,OrfB_IS605
2209.SAMN02708943	JJOT01000062	1476	63603	59135	60892	60370	IS_Tn:4	DDE_Tnp_1_2,DDE_Tnp_1,DDE_Tnp_1,OrfB_IS605
2209.SAMN02708943	JJOT01000062	1476	63603	53172	54868	60431	IS_Tn:4	DDE_Tnp_1_2,DDE_Tnp_1,DDE_Tnp_1,OrfB_IS605
2209.SAMN02708943	JJOT01000062	1476	63603	48545	50177	60495	IS_Tn:4	DDE_Tnp_1_2,DDE_Tnp_1,DDE_Tnp_1,OrfB_IS605
2209.SAMN02708943	JJOT01000062	1476	63603	23040	23921	61246	IS_Tn:4	DDE_Tnp_1_2,DDE_Tnp_1,DDE_Tnp_1,OrfB_IS605
2209.SAMN02708943	JJOT01000062	1476	63603	31812	32338	61601	IS_Tn:4	DDE_Tnp_1_2,DDE_Tnp_1,DDE_Tnp_1,OrfB_IS605
1397284.SAMN02729855	AYMN01000047	38	66158	38	1685	64473	IS_Tn:2	huh_y1,OrfB_IS605
1397284.SAMN02729855	AYMN01000033	1540	68782	36717	38393	65566	IS_Tn:1	Transposase_31
1397284.SAMN02729855	AYMN01000047	38	66158	65952	66201	65871	IS_Tn:2	huh_y1,OrfB_IS605
76857.SAMN03263152	CP013121	475852	543899	534735	536269	66513	IS_Tn:4,MI:1	huh_y2,Rep_1,huh_y2,huh_y2,DEDD_Tnp_IS110
76857.SAMN03263152	CP013121	475852	543899	501763	503234	66576	IS_Tn:4,MI:1	huh_y2,Rep_1,huh_y2,huh_y2,DEDD_Tnp_IS110
76857.SAMN03263152	CP013121	475852	543899	496219	497688	66578	IS_Tn:4,MI:1	huh_y2,Rep_1,huh_y2,huh_y2,DEDD_Tnp_IS110
1397284.SAMN02729855	AYMN01000030	163	71826	22385	23476	70572	IS_Tn:1	Transposase_31
376686.SAMN02598357	CP000685	33849	105047	92674	93105	70767	IS_Tn:1	huh_y1
1195236.SAMN02471873	AORV01000028	37571	112258	43902	45279	73310	IS_Tn:1,CE:1	ser_lsr,Transposase_mut
76857.SAMN03263152	CP013121	1352465	1430809	1421412	1422882	76874	IS_Tn:3,CE:1	Int_Tn916,MobA_MobL,ser_ce,huh_y2,huh_y2
662480.SAMN02471686	AOLM01000007	1	80402	14340	16322	78419	IS_Tn:1,Phage_like:1	DDE_Tnp_1,Phage_integrase
1304887.SAMN02441174	KE384581	43949	131496	62616	65122	85041	IS_Tn:1	rve
1304887.SAMN02441174	AUGE01000006	74	86614	38576	39893	85223	IS_Tn:1	DDE_Tnp_ISL3
95486.SAMN05001941	MUUK01000157	1	100955	3858	7061	97751	IS_Tn:4,CE:1	DDE_Tnp_Tn3,rve,DDE_Tnp_IS240,rve,Int_SXT
662480.SAMN02471686	AOLM01000024	1	99153	87616	88645	98123	IS_Tn:1,Phage_like:1	Phage_integrase,DDE_Tnp_1
95486.SAMN05001941	MUUK01000157	1	100955	8382	10422	98914	IS_Tn:4,CE:1	DDE_Tnp_Tn3,rve,DDE_Tnp_IS240,rve,Int_SXT
95486.SAMN05001941	MUUK01000157	1	100955	9926	11532	99348	IS_Tn:4,CE:1	DDE_Tnp_Tn3,rve,DDE_Tnp_IS240,rve,Int_SXT
1397284.SAMN02729855	AYMN01000015	25	100985	4800	6410	99350	IS_Tn:1,MI:1	Transposase_31,Int_SXT
95486.SAMN05001941	MUUK01000157	1	100955	78421	79644	99731	IS_Tn:4,CE:1	DDE_Tnp_Tn3,rve,DDE_Tnp_IS240,rve,Int_SXT
95486.SAMN05001941	MUUK01000157	1	100955	72	1281	99745	IS_Tn:4,CE:1	DDE_Tnp_Tn3,rve,DDE_Tnp_IS240,rve,Int_SXT
95486.SAMN05001941	MUUK01000157	1	100955	61529	62410	100073	IS_Tn:4,CE:1	DDE_Tnp_Tn3,rve,DDE_Tnp_IS240,rve,Int_SXT
95486.SAMN05001941	MUUK01000185	14	108312	107412	108261	107449	IS_Tn:1	TnpR
95486.SAMN05001941	MUUK01000143	1	113140	111253	112911	111481	IS_Tn:1	Transposase_mut
95486.SAMN05001941	MUUK01000143	1	113140	112961	113140	112960	IS_Tn:1	Transposase_mut
751945.SAMN02261408	CP003249	1953893	2072354	2014201	2015890	116772	IS_Tn:2,MI:1	Int_Tn916,DDE_Tnp_1,DDE_Tnp_1
751945.SAMN02261408	CP003249	1953893	2072354	2021317	2022461	117317	IS_Tn:2,MI:1	Int_Tn916,DDE_Tnp_1,DDE_Tnp_1
751945.SAMN02261408	CP003249	1953893	2072354	2009471	2010614	117318	IS_Tn:2,MI:1	Int_Tn916,DDE_Tnp_1,DDE_Tnp_1
1069985.SAMN03145168	JSYN01000019	99	123819	46487	47980	122227	IS_Tn:1	rve
376686.SAMN02598357	CP000685	3130643	3262956	3188301	3190270	130344	IS_Tn:1,Phage:1	Int_CTnDOT,rve,rve,Phage_integrase,Phage_integrase,Phage_integrase,DDE_Tnp_IS1,Int_CTnDOT
376686.SAMN02598357	CP000685	3130643	3262956	3134629	3136255	130687	IS_Tn:1,Phage:1	Int_CTnDOT,rve,rve,Phage_integrase,Phage_integrase,Phage_integrase,DDE_Tnp_IS1,Int_CTnDOT
376686.SAMN02598357	CP000685	3130643	3262956	3133930	3135064	131179	IS_Tn:1,Phage:1	Int_CTnDOT,rve,rve,Phage_integrase,Phage_integrase,Phage_integrase,DDE_Tnp_IS1,Int_CTnDOT
95486.SAMN05001941	MUUK01000084	1	141672	140529	141669	140531	IS_Tn:1	Transposase_mut
751945.SAMN02261408	CP003249	620446	767191	730630	731773	145602	IS_Tn:1	DDE_Tnp_1
662480.SAMN02471686	AOLM01000027	1	155122	25721	28222	152620	IS_Tn:2	OrfB_IS605,OrfB_IS605
662480.SAMN02471686	AOLM01000027	1	155122	104901	105981	154041	IS_Tn:2	OrfB_IS605,OrfB_IS605
662480.SAMN02471686	AOLM01000027	1	155122	78281	79332	154070	IS_Tn:2	OrfB_IS605,OrfB_IS605
662480.SAMN02471686	AOLM01000027	1	155122	72227	73008	154340	IS_Tn:2	OrfB_IS605,OrfB_IS605
376686.SAMN02598357	CP000685	927033	1153639	1032107	1033514	225199	IS_Tn:3	huh_y1,DDE_Tnp_IS1595,huh_y1
376686.SAMN02598357	CP000685	927033	1153639	1018948	1019560	225994	IS_Tn:3	huh_y1,DDE_Tnp_IS1595,huh_y1
376686.SAMN02598357	CP000685	927033	1153639	1062949	1063407	226148	IS_Tn:3	huh_y1,DDE_Tnp_IS1595,huh_y1
751945.SAMN02261408	CP003249	356122	617107	400375	401555	259805	IS_Tn:4	DDE_Tnp_1,DDE_Tnp_1,DDE_Tnp_1,DDE_Tnp_1
751945.SAMN02261408	CP003249	356122	617107	385014	386157	259842	IS_Tn:4	DDE_Tnp_1,DDE_Tnp_1,DDE_Tnp_1,DDE_Tnp_1
751945.SAMN02261408	CP003249	356122	617107	517650	518793	259842	IS_Tn:4	DDE_Tnp_1,DDE_Tnp_1,DDE_Tnp_1,DDE_Tnp_1
751945.SAMN02261408	CP003249	356122	617107	554992	556135	259842	IS_Tn:4	DDE_Tnp_1,DDE_Tnp_1,DDE_Tnp_1,DDE_Tnp_1
662480.SAMN02471686	AOLM01000004	1	304608	198567	199570	303604	IS_Tn:1,Phage_like:1	Phage_integrase,DDE_Tnp_IS1595,Arch2,Arch2
662480.SAMN02471686	AOLM01000004	1	304608	84444	85332	303719	IS_Tn:1,Phage_like:1	Phage_integrase,DDE_Tnp_IS1595,Arch2,Arch2
376686.SAMN02598357	CP000685	4779069	5089938	4983803	4984264	310408	IS_Tn:1	huh_y1
751945.SAMN02261408	CP003249	768639	1283300	1074270	1075413	513518	IS_Tn:6,Phage_like:1	DDE_Tnp_1,DDE_Tnp_1,Phage_integrase,DDE_Tnp_1,DDE_Tnp_1,DDE_Tnp_1,Int_Tn916,DDE_Tnp_1,Int_Tn916,Int_Tn916
751945.SAMN02261408	CP003249	768639	1283300	1165893	1167036	513518	IS_Tn:6,Phage_like:1	DDE_Tnp_1,DDE_Tnp_1,Phage_integrase,DDE_Tnp_1,DDE_Tnp_1,DDE_Tnp_1,Int_Tn916,DDE_Tnp_1,Int_Tn916,Int_Tn916
751945.SAMN02261408	CP003249	768639	1283300	1248301	1249444	513518	IS_Tn:6,Phage_like:1	DDE_Tnp_1,DDE_Tnp_1,Phage_integrase,DDE_Tnp_1,DDE_Tnp_1,DDE_Tnp_1,Int_Tn916,DDE_Tnp_1,Int_Tn916,Int_Tn916
751945.SAMN02261408	CP003249	768639	1283300	1253615	1254758	513518	IS_Tn:6,Phage_like:1	DDE_Tnp_1,DDE_Tnp_1,Phage_integrase,DDE_Tnp_1,DDE_Tnp_1,DDE_Tnp_1,Int_Tn916,DDE_Tnp_1,Int_Tn916,Int_Tn916
751945.SAMN02261408	CP003249	768639	1283300	777158	778301	513518	IS_Tn:6,Phage_like:1	DDE_Tnp_1,DDE_Tnp_1,Phage_integrase,DDE_Tnp_1,DDE_Tnp_1,DDE_Tnp_1,Int_Tn916,DDE_Tnp_1,Int_Tn916,Int_Tn916
751945.SAMN02261408	CP003249	768639	1283300	812127	813270	513518	IS_Tn:6,Phage_like:1	DDE_Tnp_1,DDE_Tnp_1,Phage_integrase,DDE_Tnp_1,DDE_Tnp_1,DDE_Tnp_1,Int_Tn916,DDE_Tnp_1,Int_Tn916,Int_Tn916
751945.SAMN02261408	CP003249	768639	1283300	769355	770225	513791	IS_Tn:6,Phage_like:1	DDE_Tnp_1,DDE_Tnp_1,Phage_integrase,DDE_Tnp_1,DDE_Tnp_1,DDE_Tnp_1,Int_Tn916,DDE_Tnp_1,Int_Tn916,Int_Tn916
751945.SAMN02261408	CP003249	768639	1283300	1091755	1091889	514527	IS_Tn:6,Phage_like:1	DDE_Tnp_1,DDE_Tnp_1,Phage_integrase,DDE_Tnp_1,DDE_Tnp_1,DDE_Tnp_1,Int_Tn916,DDE_Tnp_1,Int_Tn916,Int_Tn916
751945.SAMN02261408	CP003249	1283654	1804336	1396575	1397718	519539	IS_Tn:3,MI:1	DDE_Tnp_1,DDE_Tnp_1,Int_Tn916,DDE_Tnp_1
751945.SAMN02261408	CP003249	1283654	1804336	1520672	1521815	519539	IS_Tn:3,MI:1	DDE_Tnp_1,DDE_Tnp_1,Int_Tn916,DDE_Tnp_1
751945.SAMN02261408	CP003249	1283654	1804336	1687274	1688417	519539	IS_Tn:3,MI:1	DDE_Tnp_1,DDE_Tnp_1,Int_Tn916,DDE_Tnp_1
376686.SAMN02598357	CP000685	4160042	4778840	4479466	4481431	616833	IS_Tn:3,CE:1	Relaxase,Int_CTnDOT,DDE_Tnp_IS1,Phage_integrase,Phage_integrase,Phage_integrase,Phage_integrase,Relaxase,Phage_integrase,Phage_integrase,Relaxase,DDE_Tnp_IS1,Phage_integrase,Phage_integrase,Phage_integrase,Phage_integrase,Phage_integrase,Relaxase,Relaxase,rve
376686.SAMN02598357	CP000685	4160042	4778840	4307658	4309313	617143	IS_Tn:3,CE:1	Relaxase,Int_CTnDOT,DDE_Tnp_IS1,Phage_integrase,Phage_integrase,Phage_integrase,Phage_integrase,Relaxase,Phage_integrase,Phage_integrase,Relaxase,DDE_Tnp_IS1,Phage_integrase,Phage_integrase,Phage_integrase,Phage_integrase,Phage_integrase,Relaxase,Relaxase,rve
376686.SAMN02598357	CP000685	4160042	4778840	4308627	4310190	617235	IS_Tn:3,CE:1	Relaxase,Int_CTnDOT,DDE_Tnp_IS1,Phage_integrase,Phage_integrase,Phage_integrase,Phage_integrase,Relaxase,Phage_integrase,Phage_integrase,Relaxase,DDE_Tnp_IS1,Phage_integrase,Phage_integrase,Phage_integrase,Phage_integrase,Phage_integrase,Relaxase,Relaxase,rve
376686.SAMN02598357	CP000685	4160042	4778840	4480917	4482048	617667	IS_Tn:3,CE:1	Relaxase,Int_CTnDOT,DDE_Tnp_IS1,Phage_integrase,Phage_integrase,Phage_integrase,Phage_integrase,Relaxase,Phage_integrase,Phage_integrase,Relaxase,DDE_Tnp_IS1,Phage_integrase,Phage_integrase,Phage_integrase,Phage_integrase,Phage_integrase,Relaxase,Relaxase,rve
376686.SAMN02598357	CP000685	4160042	4778840	4386274	4387064	618008	IS_Tn:3,CE:1	Relaxase,Int_CTnDOT,DDE_Tnp_IS1,Phage_integrase,Phage_integrase,Phage_integrase,Phage_integrase,Relaxase,Phage_integrase,Phage_integrase,Relaxase,DDE_Tnp_IS1,Phage_integrase,Phage_integrase,Phage_integrase,Phage_integrase,Phage_integrase,Relaxase,Relaxase,rve
376686.SAMN02598357	CP000685	3491977	4135431	3543268	3544936	641786	IS_Tn:1,MI:1	Transposase_20,Relaxase

## Sheet: proMGE_PHASTER_overlap
genome	contig	proMGE_start	proMGE_end	PHASTER_start	PHASTER_end	difference_in_length	proMGE_MGE_predictions	proMGE_recombinase_preictions
1422179.SAMN02403729	KK098459	325560	351488	317963	351101	-7210	Phage:1	Int_Tn916
1397284.SAMN02729855	AYMN01000038	72905	95155	73000	94726	524	Phage:1	Phage_integrase,Phage_GPA
1422179.SAMN02403729	KK098456	425165	485148	429207	475958	13232	Phage:1	Int_Tn916
1397284.SAMN02729855	AYMN01000002	315	182437	6984	63857	125249	Phage:1	Phage_integrase
1397284.SAMN02729855	AYMN01000017	67	202882	123643	145622	180836	Phage:1	Phage_integrase
